# Supplementary material for: Vibrio cholerae-specific antibodies in plasma and saliva in cholera patients during a severe outbreak in Zambia: an antibody profiling approach
Source: Front Immunol. 2025 Aug 15;16:1641319. doi: 10.3389/fimmu.2025.1641319 (PMC12394519; doi:10.3389/fimmu.2025.1641319)
Supplement: Supplementary file 1 [file SupplementaryFile1.xlsx]

## Sheet: Sheet1
Sample	Type	Secondary	Median BL2-H of 30 hlyA	Median BL2-H of 17 tcpA	Median BL2-H of 45 Ogawa OPS	Median BL2-H of 54 ctxB	Median BL2-H of 38 Sialidase
6	plasma	TotIgG	4.43226	4.63592	3.62238	4.83558	4.37989
13	plasma	TotIgG	4.66554	4.62508	3.43702	5.30418	4.34811
15	plasma	TotIgG	5.11929	5.2987	4.16175	5.39205	5.01699
18	plasma	TotIgG	5.38489	4.5774	3.41558	5.21169	4.35107
20	plasma	TotIgG	5.30674	5.07168	4.0467	5.22375	4.86656
23	plasma	TotIgG	4.93346	4.69169	3.09946	4.74411	4.36009
32	plasma	TotIgG	4.92316	4.86702	3.50831	5.58837	4.42156
34	plasma	TotIgG	4.60339	4.54632	3.15855	4.64139	4.31391
37	plasma	TotIgG	4.6322	4.73056	3.32616	4.83632	4.33063
38	plasma	TotIgG	4.33282	4.85335	3.4926	4.9118	4.37333
39	plasma	TotIgG	4.36076	4.51813	3.10325	4.77268	4.21941
42	plasma	TotIgG	4.69821	4.65858	3.52412	4.81596	4.40915
46	plasma	TotIgG	4.68632	4.66941	3.46358	4.90736	4.28326
49	plasma	TotIgG	4.55886	4.42362	3.15908	5.02055	4.10565
55	plasma	TotIgG	4.66896	4.63061	3.32672	4.78005	4.33061
56	plasma	TotIgG	5.0382	5.00515	3.97212	5.13988	4.81363
58	plasma	TotIgG	4.77287	4.46016	3.10734	4.73034	4.1402
59	plasma	TotIgG	4.92778	5.01634	3.78593	5.18572	4.69498
61	plasma	TotIgG	4.92644	4.75691	3.33878	5.02684	4.38686
62	plasma	TotIgG	5.00371	4.88761	3.42068	5.06849	4.49433
64	plasma	TotIgG	4.80075	4.74821	3.39744	4.93605	4.35264
73	plasma	TotIgG	4.94425	4.82133	3.64842	4.96733	4.54274
77	plasma	TotIgG	4.80716	4.57063	3.24641	4.95101	4.2826
80	plasma	TotIgG	4.46695	4.48849	2.9616	4.60509	4.09645
141	plasma	TotIgG	4.59321	4.31832	3.25464	4.74837	4.10971
147	plasma	TotIgG	4.64446	4.71135	3.55341	5.07155	4.47536
148	plasma	TotIgG	4.55959	4.74245	3.52327	5.03878	4.37548
150	plasma	TotIgG	4.42554	4.6381	3.72353	5.47984	4.48288
151	plasma	TotIgG	4.93556	5.81618	5.30615	5.8125	5.43674
153	plasma	TotIgG	5.40308	5.7391	4.79984	5.89176	5.75673
159	plasma	TotIgG	4.58976	4.36917	4.65982	4.97109	4.96744
161	plasma	TotIgG	5.35293	5.68413	4.69698	5.78383	5.59073
164	plasma	TotIgG	4.21813	4.64218	3.71772	4.69349	4.47073
165	plasma	TotIgG	5.17532	5.35921	4.87409	5.54381	5.18564
168	plasma	TotIgG	4.36149	4.62203	3.66625	4.82575	4.44655
169	plasma	TotIgG	4.63705	5.10764	3.68412	5.3137	4.73981
171	plasma	TotIgG	4.64653	4.79614	3.55085	4.94645	4.4155
174	plasma	TotIgG	4.61979	4.6888	3.45532	4.8891	4.28035
177	plasma	TotIgG	4.38209	4.29923	3.2267	4.75257	3.97432
180	plasma	TotIgG	4.39454	4.33686	3.26995	4.82258	4.09047
182	plasma	TotIgG	4.61552	4.30816	3.25331	4.62783	4.06345
188	plasma	TotIgG	4.45288	4.63778	3.47197	4.80443	4.27204
223	plasma	TotIgG	4.42599	4.6226	3.22495	4.81993	4.18395
225	plasma	TotIgG	4.97364	4.69947	3.64644	4.99345	4.4332
232	plasma	TotIgG	4.22588	4.19849	3.0047	4.44998	3.89311
233	plasma	TotIgG	4.77014	4.6409	3.42694	4.78237	4.35263
339	plasma	TotIgG	4.46907	3.9152	2.96679	4.51319	3.68133
340	plasma	TotIgG	4.95186	4.25741	2.87121	4.74977	3.94154
345	plasma	TotIgG	4.92345	4.03526	2.51769	4.89061	3.88471
347	plasma	TotIgG	4.49781	4.17198	2.8992	4.3119	3.97588
348	plasma	TotIgG	3.62542	3.57255	2.21451	3.81341	3.10363
349	plasma	TotIgG	4.5959	4.4546	3.39105	4.6649	4.2184
351	plasma	TotIgG	4.6271	4.46712	3.36133	4.80367	4.25138
354	plasma	TotIgG	5.10683	4.60053	3.56515	6.09033	4.30953
358	plasma	TotIgG	4.95904	4.61275	3.18081	4.92305	4.45587
359	plasma	TotIgG	4.35375	4.49536	2.86221	4.73305	4.06862
360	plasma	TotIgG	4.12691	4.1112	2.03191	4.64654	3.63149
365	plasma	TotIgG	4.87297	4.57062	3.17045	4.8455	4.26299
371	plasma	TotIgG	4.46169	4.29838	3.19302	4.77168	3.99685
373	plasma	TotIgG	4.76977	4.28841	3.13294	4.96242	3.85828
374	plasma	TotIgG	4.68247	4.3758	2.93507	4.90711	4.10239
399	plasma	TotIgG	4.37442	3.73703	2.29913	4.45432	3.52436
402	plasma	TotIgG	4.22128	4.32	2.85921	4.50069	3.88734
413	plasma	TotIgG	4.26307	4.3784	2.97938	4.54571	4.03705
415	plasma	TotIgG	4.3372	4.08566	2.6022	4.76808	3.7238
418	plasma	TotIgG	4.54312	3.86667	2.81979	5.94857	3.60603
419	plasma	TotIgG	5.07047	4.5364	3.32343	6.28089	4.29633
426	plasma	TotIgG	4.86867	4.02883	2.90573	5.52964	3.74927
429	plasma	TotIgG	4.49849	4.64505	3.46358	4.81533	4.26294
444	plasma	TotIgG	4.21207	4.1939	2.94957	5.79554	3.77567
144B	plasma	TotIgG	4.56226	4.54965	3.40919	4.78021	4.26468
145B	plasma	TotIgG	4.44732	4.5645	3.36873	4.80078	4.30832
178B	plasma	TotIgG	5.00188	4.71043	3.56572	4.89893	4.43858
79B	plasma	TotIgG	5.23236	5.08656	3.67796	5.35841	4.64027
PBS	plasma	TotIgG	0.889302	1.84042	1.83011	1	2.01808
PBS	plasma	TotIgG	-0.30103	1.90309	2.10594	1	1.65562
6	saliva	TotIgG	1.12222	2.47893	2.22628	2.0054	2.23109
13	saliva	TotIgG	2.39533	0.942008	1.20071	1.71391	1
15	saliva	TotIgG	3.38301	3.06707	2.51405	2.91209	3.3231
18	saliva	TotIgG	2.54747	2.33596	1.99288	1.65321	2.09691
20	saliva	TotIgG	2.66908	2.75967	2.39511	2.50413	2.66652
23	saliva	TotIgG	3.12197	3.27801	2.82225	3.24957	3.14255
32	saliva	TotIgG	3.08946	2.98148	2.39859	3.28931	2.98644
34	saliva	TotIgG	2.60557	2.81358	2.32454	2.81806	2.30803
37	saliva	TotIgG	2.62864	2.02428	1	2.53244	2.273
38	saliva	TotIgG	2.76548	3.04601	2.53608	2.92878	2.66347
39	saliva	TotIgG	2.45864	1.8707	1	2.35936	2.14457
42	saliva	TotIgG	2.17609	2.7591	2.15037	2.63774	2.62506
46	saliva	TotIgG	2.72448	2.39489	2.20446	3.12115	2.28836
49	saliva	TotIgG	1	2.1797	1.29831	1	1.89348
55	saliva	TotIgG	2.73699	1	1	0.720159	1.84354
56	saliva	TotIgG	3.06995	2.59522	1	0.243038	2.70565
58	saliva	TotIgG	1.84665	1	1	1	1.95785
59	saliva	TotIgG	2.62788	2.34292	1	2.55084	2.4456
61	saliva	TotIgG	2.80804	2.88081	2.23141	3.13218	2.69064
62	saliva	TotIgG	3.83545	3.44743	2.82225	2.80072	3.5194
64	saliva	TotIgG	2.46835	2.89418	2.00163	2.67738	2.50379
73	saliva	TotIgG	3.52949	3.33856	3.02954	3.31508	3.22654
77	saliva	TotIgG	2.56967	2.5195	2.41309	2.40782	2.21484
80	saliva	TotIgG	3.12702	3.37199	2.09123	3.3233	3.31212
141	saliva	TotIgG	2.08458	2.32838	1	2.65849	2.51455
147	saliva	TotIgG	2.87521	2.63874	2.85011	2.72612	2.79761
148	saliva	TotIgG	2.30103	1.90714	1	1.74233	1.88649
150	saliva	TotIgG	2.23363	2.50447	2.27961	2.71621	2.23426
151	saliva	TotIgG	2.86673	2.60557	1	2.49831	2.46389
153	saliva	TotIgG	0.628389	2.07096	1	2.23363	1
159	saliva	TotIgG	1.84973	2.4665	2.58981	1.93952	2.19033
161	saliva	TotIgG	3.58371	3.19222	2.94884	3.10577	3.31016
164	saliva	TotIgG	2.65297	2.58518	1.93387	2.77561	2.64468
165	saliva	TotIgG	2.53813	2.48037	2.21451	2.73977	2.38382
168	saliva	TotIgG	3.22776	2.92298	1.98396	2.88324	2.83617
169	saliva	TotIgG	3.0408	2.68417	2.3136	2.76249	3.21669
171	saliva	TotIgG	2.4945	1.86776	1	2.15609	1
174	saliva	TotIgG	2.63824	2.83601	2.56893	3.08484	2.69439
177	saliva	TotIgG	1	1	1	2.45446	1
180	saliva	TotIgG	1.70114	2.14768	2.53164	2.96731	2.24981
182	saliva	TotIgG	1	2.47603	2.40972	2.4216	2.35936
188	saliva	TotIgG	3.22917	3.06772	1	3.13767	3.08734
223	saliva	TotIgG	2.87376	3.06079	1.50684	3.18291	2.92801
225	saliva	TotIgG	1.99564	2.32015	1	1.58827	2.01389
232	saliva	TotIgG	2.23867	2.38605	1.28724	2.08547	2.01494
233	saliva	TotIgG	2.5772	2.57113	1.1651	2.31069	2.50684
339	saliva	TotIgG	2.79309	2.39664	1.60611	2.71496	2.64172
340	saliva	TotIgG	2.96872	2.56496	1	2.72774	2.61331
345	saliva	TotIgG	3.3336	2.77579	2.34709	2.79951	2.99662
347	saliva	TotIgG	2.9672	2.84819	2.10338	2.89445	2.92208
348	saliva	TotIgG	2.11975	2.70222	0.971971	1.93323	2.20548
349	saliva	TotIgG	2.8437	2.98767	2.80303	3.16975	3.03663
351	saliva	TotIgG	2.1214	2.56467	2.70874	2.13751	2.40483
354	saliva	TotIgG	3.06967	2.59245	2.3178	4.54884	2.46538
358	saliva	TotIgG	3.5803	2.51687	2.41726	4.31106	2.71725
359	saliva	TotIgG	3.35865	2.93964	2.91002	2.9257	2.81208
360	saliva	TotIgG	1	0.69897	2.28415	2.02531	1.10551
365	saliva	TotIgG	2.17537	2.38066	1	1.93197	2.2075
371	saliva	TotIgG	2.59906	2.68124	2.02171	2.44444	2.56585
373	saliva	TotIgG	2.34094	0.628389	1	1.14613	2.16062
374	saliva	TotIgG	3.30546	2.8109	1.56967	2.8886	3.06145
399	saliva	TotIgG	2.97474	2.68664	2.34464	2.87665	2.92865
402	saliva	TotIgG	2.15685	2.44209	1	1	1
413	saliva	TotIgG	2.35984	2.92609	2.60919	3.15511	2.94731
415	saliva	TotIgG	2.26658	2.52763	2.44189	2.17609	2.25947
418	saliva	TotIgG	2.81558	1	1.51687	4.43736	2.34635
419	saliva	TotIgG	3.56446	2.71892	2.42631	4.5452	2.88352
426	saliva	TotIgG	3.61487	3.1866	3.16402	3.3402	3.21338
429	saliva	TotIgG	2.43016	1.97313	1.98733	2.63624	1.95424
444	saliva	TotIgG	1.40654	1.53466	1.97601	1	2.01389
144B	saliva	TotIgG	2.94436	2.54931	1	2.54931	2.63724
145B	saliva	TotIgG	1	2.21617	2.28415	1	1.38471
178B	saliva	TotIgG	3.92966	2.83331	1	3.20426	2.78462
79B	saliva	TotIgG	1.60206	2.18041	1.98509	1	2.07828
PBS	saliva	TotIgG	1	1.69679	1	1	1.98
PBS	saliva	TotIgG	1	1	1	1.36642	1
6	plasma	IgG1	4.05877	4.36421	3.43604	4.60714	4.13055
13	plasma	IgG1	4.29852	4.4207	3.31911	5.16245	4.13452
15	plasma	IgG1	4.75344	5.02105	3.93002	5.15274	4.73634
18	plasma	IgG1	5.15881	4.36529	3.22911	5.04644	4.15645
20	plasma	IgG1	4.9075	4.87813	3.89491	5.03227	4.65476
23	plasma	IgG1	4.71462	4.45024	2.82478	4.48961	4.08893
32	plasma	IgG1	4.49901	4.57768	3.21768	5.43714	4.1577
34	plasma	IgG1	4.35278	4.28075	2.85854	4.36652	4.0741
37	plasma	IgG1	4.28088	4.38426	2.98125	4.53825	4.01995
38	plasma	IgG1	4.15099	4.66799	3.30616	4.7639	4.18348
39	plasma	IgG1	4.06149	4.26594	2.78533	4.53844	3.93545
42	plasma	IgG1	4.2699	4.3225	3.04129	4.49627	4.05493
46	plasma	IgG1	4.49899	4.51164	3.35832	4.79564	4.18715
49	plasma	IgG1	4.23977	4.16243	2.88705	4.89005	3.85232
55	plasma	IgG1	4.12598	4.3658	3.09386	4.52273	4.04731
56	plasma	IgG1	4.61053	4.7206	3.62716	4.87651	4.48434
58	plasma	IgG1	4.52286	4.28374	2.92221	4.55709	3.96207
59	plasma	IgG1	4.43175	4.71565	3.51723	4.88213	4.36326
61	plasma	IgG1	4.29823	4.48901	3.08216	4.74764	4.05557
62	plasma	IgG1	4.81542	4.69423	3.26204	4.89619	4.24453
64	plasma	IgG1	4.4467	4.48081	3.10466	4.76621	4.11301
73	plasma	IgG1	4.60868	4.56503	3.31445	4.70334	4.2667
77	plasma	IgG1	4.61914	4.36088	3.15715	4.76411	4.09625
80	plasma	IgG1	4.21126	4.21709	2.7332	4.31341	3.81972
141	plasma	IgG1	4.2298	4.14758	3.07573	4.58516	3.91476
147	plasma	IgG1	4.39933	4.44761	3.33895	4.81077	4.20808
148	plasma	IgG1	4.1537	4.29072	3.08207	4.59103	3.9525
150	plasma	IgG1	4.00768	4.24452	3.16264	4.53187	3.98018
151	plasma	IgG1	4.26052	4.50522	3.33138	4.64411	4.09731
153	plasma	IgG1	4.32035	4.4288	3.20662	4.60808	4.04314
159	plasma	IgG1	3.89959	4.0705	3.25636	4.34308	3.96792
161	plasma	IgG1	4.61375	5.04979	3.71198	5.12657	4.41439
164	plasma	IgG1	4.02246	4.48301	3.58684	4.62697	4.28576
165	plasma	IgG1	4.80939	5.10453	4.20747	5.22145	4.88699
168	plasma	IgG1	3.99837	4.10205	2.98091	4.41539	3.83272
169	plasma	IgG1	4.45094	4.84409	3.5339	4.96379	4.56212
171	plasma	IgG1	4.21883	4.57269	3.30942	4.73421	4.18997
174	plasma	IgG1	4.39526	4.44831	3.22167	4.6779	4.02219
177	plasma	IgG1	3.92792	4.09659	3.15655	4.78594	3.8261
180	plasma	IgG1	4.10924	4.17679	3.02551	4.74063	3.89385
182	plasma	IgG1	4.45762	4.17306	3.11025	4.53751	3.8781
188	plasma	IgG1	4.24564	4.39615	3.20106	4.62978	4.01153
223	plasma	IgG1	4.14309	4.38427	3.05423	4.5926	3.94287
225	plasma	IgG1	4.75796	4.47841	3.43684	4.80983	4.1909
232	plasma	IgG1	4.03873	3.94602	2.80652	4.20234	3.63545
233	plasma	IgG1	4.14041	4.32097	3.11793	4.44996	4.01178
339	plasma	IgG1	4.27789	3.8687	2.70135	4.45037	3.61296
340	plasma	IgG1	4.83772	4.12491	2.81107	4.66145	3.78784
345	plasma	IgG1	4.27035	3.81061	2.43377	4.76172	3.5739
347	plasma	IgG1	3.98361	3.84772	2.75282	4.08147	3.65034
348	plasma	IgG1	3.59405	3.53563	2.14145	3.745	2.97307
349	plasma	IgG1	4.38105	4.28678	3.12483	4.54854	4.03259
351	plasma	IgG1	4.21033	4.35316	3.15776	4.67798	4.07785
354	plasma	IgG1	4.94586	4.57954	3.48344	6.01868	4.00188
358	plasma	IgG1	4.47211	4.41813	2.98956	4.68154	4.21863
359	plasma	IgG1	4.11876	4.40078	2.85552	4.64887	3.92005
360	plasma	IgG1	3.90041	3.6532	1.8879	4.61655	3.39272
365	plasma	IgG1	4.3286	4.35792	2.96626	4.84896	3.98939
371	plasma	IgG1	4.02135	4.11276	2.86967	4.65039	3.78784
373	plasma	IgG1	4.64307	4.08271	2.85263	4.91912	3.62375
374	plasma	IgG1	4.42592	4.17556	2.78799	4.78427	3.80913
399	plasma	IgG1	4.19854	3.61163	1	4.37387	3.35341
402	plasma	IgG1	4.05618	4.1631	2.67394	4.3927	3.74579
413	plasma	IgG1	3.95931	4.13674	2.72835	4.30401	3.74756
415	plasma	IgG1	3.89939	3.93676	2.58771	4.64932	3.62594
418	plasma	IgG1	4.39374	3.69536	2.74935	5.79784	3.42807
419	plasma	IgG1	4.77573	4.34539	2.96355	6.20899	4.03211
426	plasma	IgG1	4.53077	3.81751	2.61305	5.43643	3.46496
429	plasma	IgG1	4.29034	4.41312	3.27225	4.6485	4.05976
444	plasma	IgG1	3.94562	3.90239	2.49866	5.70593	3.41699
144B	plasma	IgG1	4.16297	4.24903	3.15799	4.45813	3.95882
145B	plasma	IgG1	4.09408	4.28965	3.13577	4.50953	4.0222
178B	plasma	IgG1	4.88338	4.48381	3.41246	4.67533	4.21509
79B	plasma	IgG1	4.87917	4.89213	3.50297	5.22828	4.45628
PBS	plasma	IgG1	2.3271	2.12181	1	0.740363	1.64222
PBS	plasma	IgG1	1.76061	1	2.13513	1	1
6	saliva	IgG1	2.1496	1.97486	1	2.07555	2.04483
13	saliva	IgG1	2.44658	2.20378	1	2.29391	1.98396
15	saliva	IgG1	3.6201	3.58449	2.80584	3.63934	3.76469
18	saliva	IgG1	2.62826	2.43397	1	2.17826	1.6957
20	saliva	IgG1	2.97721	2.81897	2.29003	2.71117	2.5516
23	saliva	IgG1	3.73605	3.87416	3.18284	4.04538	3.79748
32	saliva	IgG1	4.29627	4.45837	3.13001	4.38893	4.59044
34	saliva	IgG1	2.83019	2.79805	2.40312	3.08171	2.61634
37	saliva	IgG1	2.43755	2.4652	1	2.42201	1.51687
38	saliva	IgG1	2.92987	2.81798	1	2.98531	2.65526
39	saliva	IgG1	2.37862	2.20918	1	2.3294	1.80192
42	saliva	IgG1	2.9224	2.8521	2.21683	2.83711	2.7652
46	saliva	IgG1	2.97284	2.92409	2.18752	3.45561	2.59646
49	saliva	IgG1	2.42057	2.47803	1.69461	2.51917	1.90647
55	saliva	IgG1	2.44032	2.52488	1	2.54808	1.61146
56	saliva	IgG1	3.67398	3.58318	2.50515	3.21079	3.6041
58	saliva	IgG1	2.5265	2.24148	1	2.27473	2.05833
59	saliva	IgG1	2.57475	2.6411	2.05308	2.21219	2.24086
61	saliva	IgG1	2.86931	3.04105	2.33092	3.33841	2.61766
62	saliva	IgG1	3.19302	3.18102	2.45637	2.74605	2.94823
64	saliva	IgG1	2.62312	2.75253	2.1271	2.43775	2.38179
73	saliva	IgG1	4.02169	4.01297	3.90267	4.0571	4.01993
77	saliva	IgG1	3.16432	3.13921	2.51055	3.64207	2.95755
80	saliva	IgG1	3.81926	3.93572	3.15259	4.00376	3.96505
141	saliva	IgG1	2.34267	2.41685	1	2.56407	2.10252
147	saliva	IgG1	2.99864	3.01447	2.90607	2.94976	2.74026
148	saliva	IgG1	2.16621	2.40376	1	2.20276	1.8886
150	saliva	IgG1	2.94442	2.94602	2.65249	3.67877	2.93228
151	saliva	IgG1	2.99217	2.72846	2.01912	2.71391	2.66874
153	saliva	IgG1	2.51305	2.36898	1	2.43457	1
159	saliva	IgG1	2.71694	2.68719	2.42975	2.29115	2.37498
161	saliva	IgG1	4.2727	4.49131	4.06005	4.3677	4.45348
164	saliva	IgG1	3.07532	3.16372	1	3.24656	3.25002
165	saliva	IgG1	3.00993	3.23398	2.67187	3.4171	3.03956
168	saliva	IgG1	3.78218	4.05872	3.14473	4.28646	4.0178
169	saliva	IgG1	4.29722	3.82306	2.87303	4.37872	4.87669
171	saliva	IgG1	2.45769	2.3397	1	2.64836	2.09123
174	saliva	IgG1	3.13029	3.30565	2.4945	3.55709	3.14686
177	saliva	IgG1	2.37222	1.80533	2.10037	2.72591	2.31149
180	saliva	IgG1	2.7573	2.79178	2.4417	4.36205	2.44696
182	saliva	IgG1	2.55464	2.38628	1	1.76155	1.53624
188	saliva	IgG1	3.37619	3.43868	2.42651	3.50579	3.33718
223	saliva	IgG1	3.11449	3.22824	2.43735	3.32227	3.07294
225	saliva	IgG1	2.53196	2.69471	1.39794	2.46277	1.91842
232	saliva	IgG1	2.96089	2.8625	2.18469	2.87506	2.69973
233	saliva	IgG1	2.54329	2.33067	1.98	2.77379	2.54329
339	saliva	IgG1	3.09626	2.95515	2.2833	3.21338	2.7573
340	saliva	IgG1	3.36312	2.7335	1.98565	3.49426	2.57098
345	saliva	IgG1	3.73621	3.361	3.00454	3.58945	3.7082
347	saliva	IgG1	3.47442	3.38821	2.48216	3.88107	3.60272
348	saliva	IgG1	2.8696	2.71736	2.09079	2.80703	2.53291
349	saliva	IgG1	3.39285	3.60448	3.3083	3.76367	3.59894
351	saliva	IgG1	2.60571	2.52747	2.266	2.24117	2.38583
354	saliva	IgG1	3.00663	2.81583	2.19451	4.57864	2.34562
358	saliva	IgG1	3.95468	3.28973	2.68215	4.97511	3.5788
359	saliva	IgG1	4.01528	3.98827	3.85384	4.08257	4.00868
360	saliva	IgG1	2.66122	2.64824	1	2.64933	2.08946
365	saliva	IgG1	2.30776	2.62286	1	2.15685	1.90241
371	saliva	IgG1	3.56367	3.66272	2.36267	3.37603	3.68745
373	saliva	IgG1	2.39772	2.14341	1.60206	1.82282	1.98171
374	saliva	IgG1	3.54585	3.37284	2.99023	3.64829	3.65392
399	saliva	IgG1	3.39835	3.25379	2.61752	3.88562	3.46069
402	saliva	IgG1	2.72642	2.70016	1	2.65896	2.58476
413	saliva	IgG1	3.2721	3.47598	3.10175	3.74157	3.4523
415	saliva	IgG1	2.63258	2.64726	2.47929	2.44755	2.39336
418	saliva	IgG1	2.96924	2.49917	0.90309	4.55881	2.35387
419	saliva	IgG1	3.95792	3.34432	2.79934	4.94889	3.61978
426	saliva	IgG1	4.16298	4.08527	4.09845	4.18436	4.14773
429	saliva	IgG1	2.83307	1.87143	1.65562	2.69767	2.34903
444	saliva	IgG1	1.91315	2.26037	1.50515	1.5563	0.528274
144B	saliva	IgG1	3.57283	3.5137	2.14301	3.20858	3.61046
145B	saliva	IgG1	2.31202	2.47001	2.37337	2.30856	1.29281
178B	saliva	IgG1	4.10661	3.26408	2.8055	4.02093	3.32866
79B	saliva	IgG1	2.54267	2.56541	2.1214	2.42813	2.28415
PBS	saliva	IgG1	2.10338	2.08413	1	1	1
PBS	saliva	IgG1	1	1.96907	1	1.71181	1.05595
6	plasma	IgG3	3.11893	3.5447	2.37953	3.63373	3.31342
13	plasma	IgG3	3.8427	3.91826	2.84112	4.01308	3.74602
15	plasma	IgG3	4.17209	4.37949	3.30586	4.47956	4.12469
18	plasma	IgG3	3.76044	3.58609	1.96083	3.62396	3.38447
20	plasma	IgG3	4.28401	4.27612	3.26532	4.35751	4.11766
23	plasma	IgG3	3.91492	4.08832	2.71485	4.13876	3.83346
32	plasma	IgG3	4.24959	4.07498	2.85499	4.32329	3.75052
34	plasma	IgG3	3.57339	3.76583	1.9451	3.82095	3.58202
37	plasma	IgG3	4.22626	3.97707	2.62312	4.08091	3.69151
38	plasma	IgG3	3.53026	3.94302	2.69951	4.02874	3.6173
39	plasma	IgG3	3.41031	3.76527	2.58391	3.91789	3.50615
42	plasma	IgG3	3.58226	3.67218	2.50701	3.72388	3.55878
46	plasma	IgG3	3.7626	3.59771	2.58841	3.69519	3.23695
49	plasma	IgG3	3.13632	3.5698	2.08502	3.69874	3.28254
55	plasma	IgG3	3.52827	3.73401	2.73088	3.81437	3.46313
56	plasma	IgG3	4.14226	4.34455	3.27251	4.50518	4.19898
58	plasma	IgG3	3.01588	3.21022	1.14999	3.38055	2.85256
59	plasma	IgG3	3.76686	4.07572	2.94811	4.20584	3.78115
61	plasma	IgG3	3.07408	3.31746	2.39946	3.43702	2.86161
62	plasma	IgG3	3.48065	3.84877	2.48732	3.97595	3.49933
64	plasma	IgG3	4.16073	3.91055	2.6657	4.00958	3.62484
73	plasma	IgG3	3.64488	4.00636	2.89161	4.11381	3.75634
77	plasma	IgG3	3.24471	3.61712	2.46296	3.72875	3.36076
80	plasma	IgG3	3.01263	3.39744	2.12589	3.42404	3.05657
141	plasma	IgG3	2.99978	3.13406	2.34464	3.2221	2.91016
147	plasma	IgG3	3.23032	3.54063	2.38449	3.98077	3.35303
148	plasma	IgG3	2.75051	2.98346	2.47367	3.02083	2.61053
150	plasma	IgG3	3.46872	3.58485	2.4592	3.65441	3.30095
151	plasma	IgG3	3.6682	3.87193	2.81166	4.00602	3.64267
153	plasma	IgG3	3.06754	3.48336	2.24211	3.53146	3.14407
159	plasma	IgG3	3.02479	3.31167	2.29309	3.45031	3.09574
161	plasma	IgG3	3.85101	3.77206	2.6699	3.87139	3.47934
164	plasma	IgG3	3.47363	3.69072	2.38538	3.8398	3.52402
165	plasma	IgG3	4.15749	4.49626	3.459	4.593	4.29663
168	plasma	IgG3	2.7747	3.28671	2.2165	3.3895	2.98029
169	plasma	IgG3	3.25394	3.657	2.55069	3.73299	3.4231
171	plasma	IgG3	3.72292	3.96123	2.79335	4.07911	3.62917
174	plasma	IgG3	3.80526	3.82469	2.71715	3.9991	3.43078
177	plasma	IgG3	2.64296	3.11615	1	3.1092	2.87121
180	plasma	IgG3	2.54189	2.86011	2.0868	3.00887	2.48661
182	plasma	IgG3	3.22634	3.32487	2.37452	3.48311	3.09608
188	plasma	IgG3	3.28758	3.65592	2.58504	3.76793	3.38096
223	plasma	IgG3	3.35965	3.87024	2.49259	4.018	3.48485
225	plasma	IgG3	3.44793	3.3698	2.27097	3.47442	3.05543
232	plasma	IgG3	2.96391	3.18274	2.30021	3.34701	2.92884
233	plasma	IgG3	3.07746	3.30117	1.86555	3.33282	2.9718
339	plasma	IgG3	3.37093	2.50566	1.48252	2.62826	2.22304
340	plasma	IgG3	3.18851	3.51536	1	3.81575	3.30928
345	plasma	IgG3	2.55419	2.95707	0.375664	3.02546	2.7573
347	plasma	IgG3	3.68572	3.28654	2.22563	3.32662	3.13747
348	plasma	IgG3	1	2.4971	1	2.22369	2.10679
349	plasma	IgG3	3.78698	3.7868	2.6671	3.89739	3.57613
351	plasma	IgG3	3.80545	3.63426	2.6257	3.7612	3.34002
354	plasma	IgG3	3.32464	3.15613	2.7652	3.31657	2.93695
358	plasma	IgG3	4.46074	3.91539	2.69951	3.94544	3.78106
359	plasma	IgG3	3.7807	3.38545	0.896251	3.52519	2.90316
360	plasma	IgG3	2.85339	3.33357	1.93133	3.29084	3.06971
365	plasma	IgG3	4.51973	4.10754	2.68406	4.35313	3.79578
371	plasma	IgG3	3.51726	3.32856	2.18505	3.37692	2.94528
373	plasma	IgG3	3.45864	3.32256	2.41267	3.46774	2.88402
374	plasma	IgG3	3.26846	3.60001	2.55766	3.68665	3.2672
399	plasma	IgG3	2.6826	2.85057	1.3091	2.9459	2.63686
402	plasma	IgG3	3.31165	3.37797	2.15343	3.44896	3.06357
413	plasma	IgG3	3.53766	3.37869	1.75492	3.43459	2.99602
415	plasma	IgG3	2.82135	3.11897	2.12832	3.36071	2.8923
418	plasma	IgG3	2.73957	3.08525	2.19068	4.14917	2.74634
419	plasma	IgG3	4.41814	3.8406	2.6934	4.66521	3.66555
426	plasma	IgG3	2.72346	2.93607	2.08502	3.15477	2.62338
429	plasma	IgG3	3.42263	3.61856	2.51305	3.72932	3.28581
444	plasma	IgG3	2.4456	3.17132	2.15496	3.27036	2.76483
144B	plasma	IgG3	3.87776	3.65731	2.41685	3.77394	3.41637
145B	plasma	IgG3	3.74617	3.9465	2.86369	4.04054	3.75175
178B	plasma	IgG3	3.62449	3.71338	2.71715	3.86897	3.57822
79B	plasma	IgG3	4.40113	3.78146	2.39685	3.90026	3.32178
PBS	plasma	IgG3	1.98789	1	1	0.88224	1.40441
PBS	plasma	IgG3	2.00108	1	1.72937	1.71075	1
6	saliva	IgG3	1.49831	1.92493	1	1	1
13	saliva	IgG3	1.78176	1	1.80533	0.559308	1.80363
15	saliva	IgG3	3.13893	3.01646	2.29031	2.93821	3.21521
18	saliva	IgG3	1	2.4859	2.16324	1.09255	0.0511525
20	saliva	IgG3	2.84757	2.34855	2.40119	2.23204	2.38538
23	saliva	IgG3	3.48852	3.60658	3.03827	3.75845	3.60923
32	saliva	IgG3	3.64033	3.64388	2.62286	3.52845	3.79434
34	saliva	IgG3	2.26834	2.32351	1.80703	2.68742	1.90377
37	saliva	IgG3	2.06258	1.59522	1	1.92234	1.85809
38	saliva	IgG3	2.34094	2.42099	1	2.32403	2.04385
39	saliva	IgG3	1	1.70437	2.1387	1.70863	1.51687
42	saliva	IgG3	1	1	0.709694	1.94878	1.3091
46	saliva	IgG3	2.55267	2.33016	2.36432	2.58729	2.08144
49	saliva	IgG3	1	2.08234	1.88153	1.97829	1.68011
55	saliva	IgG3	1	1	1.79675	1.51021	1.28724
56	saliva	IgG3	3.25133	3.01162	1.83171	2.88031	3.23581
58	saliva	IgG3	2.21352	2.10594	1	1.95364	2.06493
59	saliva	IgG3	2.13988	1.8685	2.25437	2.00271	1.23363
61	saliva	IgG3	2.07646	1.53939	2.20242	2.74673	2.36385
62	saliva	IgG3	2.56614	2.5856	2.42263	2.076	2.44967
64	saliva	IgG3	2.88677	2.49917	2.17209	2.51272	2.2756
73	saliva	IgG3	3.36982	3.60291	3.54141	3.58466	3.61285
77	saliva	IgG3	2.68708	2.59232	2.30347	2.83339	2.49572
80	saliva	IgG3	2.85673	2.69075	2.45121	2.91454	2.74887
141	saliva	IgG3	1	1.81208	1	1	0.935759
147	saliva	IgG3	2.8293	2.59232	2.74556	2.64407	2.70383
148	saliva	IgG3	2.05115	2.20784	1.8886	1.82688	1.92621
150	saliva	IgG3	2.84587	2.62903	2.49537	3.08417	2.56893
151	saliva	IgG3	2.49136	1.72937	1.8349	1.63724	2.30669
153	saliva	IgG3	1	1.18682	1.94633	1	1.98284
159	saliva	IgG3	2.77942	2.5265	2.30347	2.17355	2.44619
161	saliva	IgG3	3.50552	3.55293	3.20476	3.34388	3.50077
164	saliva	IgG3	2.40097	2.65382	2.17063	2.42345	2.61948
165	saliva	IgG3	3.28511	3.381	3.24856	3.45915	3.30225
168	saliva	IgG3	3.13893	3.2968	2.69734	3.35653	3.31104
169	saliva	IgG3	3.01368	2.90573	2.69777	3.00016	3.43943
171	saliva	IgG3	1	1	1	1	1
174	saliva	IgG3	2.45025	2.37222	1.70437	2.815	2.51999
177	saliva	IgG3	1	1.83331	2.1822	-0.0579919	1
180	saliva	IgG3	2.39533	1.72937	0.528274	2.93958	1.83964
182	saliva	IgG3	1	1	1	1.74331	1
188	saliva	IgG3	2.27068	1.84742	1.90915	1.92104	2.22949
223	saliva	IgG3	2.21748	1.9326	0.458638	2.16547	2.07782
225	saliva	IgG3	0.740363	1.75301	1.74135	1.55479	1.58121
232	saliva	IgG3	2.98722	2.80354	2.12263	2.97284	2.8806
233	saliva	IgG3	1.32222	2.39598	2.27502	2.34903	2.28245
339	saliva	IgG3	2.40824	1.90512	2.35722	1.65442	1.52666
340	saliva	IgG3	2.30374	2.32351	0.458638	2.50971	1.94756
345	saliva	IgG3	2.62428	2.60919	2.57764	2.60192	2.58897
347	saliva	IgG3	2.60772	2.68135	2.47549	2.90532	2.77351
348	saliva	IgG3	1.95061	1	1	1.55781	1.76249
349	saliva	IgG3	2.59079	2.54946	2.07509	2.68764	2.4259
351	saliva	IgG3	2.37291	2.58249	2.56481	2.41726	2.43755
354	saliva	IgG3	2.37566	2.35242	2.43992	2.85861	2.02274
358	saliva	IgG3	3.9039	2.98097	1.80703	3.5877	3.27233
359	saliva	IgG3	2.94226	2.92602	2.85544	2.9372	2.89715
360	saliva	IgG3	2.24304	1	1.83964	2.14184	2.1267
365	saliva	IgG3	1	1	1	1	1.93513
371	saliva	IgG3	3.19769	2.9459	2.41141	2.58476	2.94749
373	saliva	IgG3	1.70969	2.13074	2.06117	1	2.04385
374	saliva	IgG3	2.60287	2.29419	2.41057	2.43237	2.28245
399	saliva	IgG3	2.69723	2.75976	2.39467	2.97099	2.72458
402	saliva	IgG3	2.19659	1.14999	1.75872	1.25225	1
413	saliva	IgG3	2.1271	2.62131	2.24644	2.4733	2.19486
415	saliva	IgG3	2.25708	2.34069	2.13154	2.06023	2.32659
418	saliva	IgG3	1	1	1	2.49398	1.86555
419	saliva	IgG3	3.85938	3.056	2.61975	3.62396	3.36118
426	saliva	IgG3	3.22795	3.29278	3.21155	3.2642	3.21909
429	saliva	IgG3	1	1.75683	2.02786	1	1.56967
444	saliva	IgG3	1	1.61411	1	1	1.62711
144B	saliva	IgG3	3.21279	2.70447	2.32144	2.34806	2.84857
145B	saliva	IgG3	1.08814	2.39859	2.70853	1.09255	2.23268
178B	saliva	IgG3	2.98554	2.75444	2.60919	3.35667	2.88003
79B	saliva	IgG3	2.78764	2.54885	2.41267	2.3736	2.16989
PBS	saliva	IgG3	1	1.77177	1	1	1.81375
PBS	saliva	IgG3	1	1.76808	1	1	0.528274
6	plasma	IgA1	3.78553	4.18095	3.45724	4.30291	3.94919
13	plasma	IgA1	3.75187	4.05199	3.02109	4.39059	3.73276
15	plasma	IgA1	4.08237	4.45677	3.48806	4.49379	4.21451
18	plasma	IgA1	4.0042	4.2423	3.20473	4.5847	3.91238
20	plasma	IgA1	4.95447	5.12139	4.28665	5.18642	5.06022
23	plasma	IgA1	3.93908	4.11867	3.08893	4.19681	3.82578
32	plasma	IgA1	3.91965	4.28846	3.35271	4.58072	3.92937
34	plasma	IgA1	3.63265	4.10559	2.96308	4.1705	3.8047
37	plasma	IgA1	3.91172	4.23921	3.09219	4.43532	3.92978
38	plasma	IgA1	4.04039	4.39347	3.38578	4.4235	4.37975
39	plasma	IgA1	4.21692	4.01342	3.11644	4.18915	3.73773
42	plasma	IgA1	3.92529	4.46219	3.46783	4.6078	4.14764
46	plasma	IgA1	3.7711	4.03949	3.18886	4.16559	3.73674
49	plasma	IgA1	4.19204	4.24791	3.35223	4.40764	3.92526
55	plasma	IgA1	3.88055	4.244	3.23572	4.33238	3.95045
56	plasma	IgA1	4.78363	5.00584	4.09375	5.13136	4.8445
58	plasma	IgA1	3.58935	4.22369	3.00892	4.61484	4.02921
59	plasma	IgA1	4.2434	4.48676	3.61461	4.40288	4.20489
61	plasma	IgA1	3.75171	4.12427	3.3345	4.46243	3.75159
62	plasma	IgA1	4.01619	4.59323	3.56891	4.69734	4.17897
64	plasma	IgA1	4.63305	5.11523	4.50807	5.19073	4.93195
73	plasma	IgA1	4.23261	4.81543	3.57718	4.60203	4.68504
77	plasma	IgA1	4.04335	4.00874	3.40282	4.27405	3.77111
80	plasma	IgA1	3.2743	3.49629	2.63599	3.58283	3.15083
141	plasma	IgA1	4.10258	3.70026	2.99112	3.90309	3.42761
147	plasma	IgA1	4.17275	4.22763	3.4308	4.5434	3.95678
148	plasma	IgA1	3.24158	3.62671	2.92156	3.72154	3.25054
150	plasma	IgA1	3.58624	3.92923	3.12961	4.07894	3.69236
151	plasma	IgA1	3.97871	4.58625	3.48401	4.60799	4.21551
153	plasma	IgA1	4.40739	4.89345	4.16227	5.07392	4.77434
159	plasma	IgA1	3.73748	3.92264	3.3269	4.08094	3.73967
161	plasma	IgA1	3.72488	4.13749	3.28285	4.22045	3.80642
164	plasma	IgA1	3.49431	3.80727	3.13791	3.94862	3.64291
165	plasma	IgA1	4.15526	4.52604	3.68782	4.63001	4.31431
168	plasma	IgA1	4.00463	4.15933	3.1802	4.30107	3.88812
169	plasma	IgA1	4.17517	4.59105	3.50321	4.6347	4.23417
171	plasma	IgA1	3.5788	3.93495	3.33395	4.08417	3.58549
174	plasma	IgA1	4.02439	4.40294	3.46905	4.52374	4.00934
177	plasma	IgA1	3.79163	3.9131	3.23331	4.05435	3.55904
180	plasma	IgA1	3.73168	3.95494	3.08946	4.07238	3.66757
182	plasma	IgA1	3.39259	3.96676	3.14121	4.27921	3.32608
188	plasma	IgA1	3.78805	4.12384	3.23445	4.25113	3.80951
223	plasma	IgA1	3.80517	4.34086	3.33611	4.6022	4.06416
225	plasma	IgA1	4.23751	4.16087	3.52212	4.42852	3.88715
232	plasma	IgA1	3.38741	3.65525	2.88181	3.79908	3.38708
233	plasma	IgA1	3.56495	4.29819	3.25473	4.34937	3.80296
339	plasma	IgA1	3.53391	3.51645	2.96731	3.8039	3.22821
340	plasma	IgA1	3.39983	3.5434	2.61595	3.80789	3.18533
345	plasma	IgA1	4.03328	3.29006	2.50481	3.88615	2.94498
347	plasma	IgA1	3.20618	3.43411	2.63043	3.52924	3.19611
348	plasma	IgA1	2.75291	2.99404	2.60638	2.98475	2.53307
349	plasma	IgA1	4.4278	4.01471	3.22187	4.12035	3.77041
351	plasma	IgA1	3.98205	4.2421	3.36525	4.41814	3.96665
354	plasma	IgA1	4.11477	4.15786	4.56018	4.52637	3.9488
358	plasma	IgA1	4.26232	4.3751	3.44677	4.56887	4.2176
359	plasma	IgA1	3.53585	4.04184	3.16406	4.26761	3.86389
360	plasma	IgA1	3.27992	3.48762	2.62634	3.62154	3.19271
365	plasma	IgA1	3.74442	4.27481	3.27744	4.32398	3.80034
371	plasma	IgA1	3.1896	3.50845	2.92441	3.64897	3.17362
373	plasma	IgA1	3.84427	3.37847	2.63724	4.09928	2.89694
374	plasma	IgA1	3.38096	3.62935	2.59961	3.91666	3.24111
399	plasma	IgA1	3.16111	3.32564	2.5286	3.46071	3.0739
402	plasma	IgA1	3.1471	3.64136	2.64787	3.75166	3.13561
413	plasma	IgA1	3.46555	3.83048	2.73699	4.0044	3.45837
415	plasma	IgA1	3.37294	3.68578	2.67302	3.84064	3.35655
418	plasma	IgA1	3.51403	3.57923	3.91699	4.67048	3.26227
419	plasma	IgA1	3.59463	3.84998	2.9737	4.96013	3.54339
426	plasma	IgA1	4.08581	3.83178	2.95737	4.41545	3.28143
429	plasma	IgA1	3.83876	4.09258	3.43301	4.32727	3.78023
444	plasma	IgA1	3.50703	3.5666	3.0818	4.81676	3.18998
144B	plasma	IgA1	3.98253	4.16564	3.19431	4.25916	3.87532
145B	plasma	IgA1	3.8603	4.15985	3.58459	4.28055	3.86863
178B	plasma	IgA1	3.92139	4.14375	3.3605	4.31554	3.91483
79B	plasma	IgA1	3.92748	4.37111	3.49848	4.58165	3.94012
PBS	plasma	IgA1	2.26864	2.07782	2.05595	1	1.78711
PBS	plasma	IgA1	0.948168	1.54562	2.08368	1	1
6	saliva	IgA1	2.27617	2.09821	2.26541	2.19934	2.01284
13	saliva	IgA1	2.77878	2.93469	2.45255	2.77085	2.62992
15	saliva	IgA1	3.58139	3.68173	2.81174	3.91844	3.71923
18	saliva	IgA1	2.72479	2.55038	2.27932	2.58348	2.19728
20	saliva	IgA1	3.98858	3.95111	3.53161	4.11385	3.99302
23	saliva	IgA1	4.55217	4.76581	4.09006	5.04733	4.67102
32	saliva	IgA1	4.84981	4.98709	3.84643	5.10152	5.14509
34	saliva	IgA1	3.35629	3.57636	2.91711	4.36687	3.44244
37	saliva	IgA1	2.97087	2.98806	2.16879	3.28291	2.8251
38	saliva	IgA1	3.2979	3.20908	2.76882	3.59162	3.08341
39	saliva	IgA1	3.44387	3.39952	2.81375	3.63193	3.34757
42	saliva	IgA1	3.86981	3.88501	3.58614	4.1835	4.10847
46	saliva	IgA1	4.34663	4.30288	3.97189	4.53242	4.32763
49	saliva	IgA1	2.48943	2.52391	2.29447	2.61569	2.10975
55	saliva	IgA1	2.79701	3.05809	2.33596	3.509	2.90159
56	saliva	IgA1	3.62036	3.6079	2.83426	3.51772	3.56832
58	saliva	IgA1	3.10248	3.27546	2.66417	3.48834	3.1718
59	saliva	IgA1	3.79828	3.68685	2.86967	3.74869	3.61802
61	saliva	IgA1	4.44579	4.80689	4.06834	5.20607	4.55917
62	saliva	IgA1	3.56819	3.21282	3.03171	2.97738	3.35392
64	saliva	IgA1	3.45073	3.57035	3.18476	3.71303	3.34567
73	saliva	IgA1	3.6365	3.87339	3.69758	4.00541	3.7996
77	saliva	IgA1	3.57774	3.73148	3.32894	4.35649	3.67603
80	saliva	IgA1	4.93538	5.04871	4.40325	5.22011	5.06701
141	saliva	IgA1	2.66429	2.79856	2.07096	2.97566	2.60719
147	saliva	IgA1	3.60548	3.58604	3.54962	3.60598	3.55473
148	saliva	IgA1	4.0427	3.9065	3.73745	3.99946	3.96912
150	saliva	IgA1	3.74748	3.8216	3.28612	4.49124	3.84438
151	saliva	IgA1	3.27804	3.2527	3.11868	3.32191	3.31524
153	saliva	IgA1	2.55736	2.78524	2.68753	3.03603	2.48394
159	saliva	IgA1	3.94915	3.75539	3.11802	3.6513	3.75161
161	saliva	IgA1	4.11417	4.23783	3.84662	4.31196	4.13162
164	saliva	IgA1	3.73682	3.90161	3.15198	4.24165	4.16005
165	saliva	IgA1	5.0447	5.16906	5.07046	5.27935	5.15273
168	saliva	IgA1	3.6922	3.95004	2.99989	3.99508	3.81017
169	saliva	IgA1	4.34602	4.13638	3.48134	4.6292	4.66992
171	saliva	IgA1	2.79143	2.76706	2.48394	2.69417	2.59797
174	saliva	IgA1	3.90338	3.92271	3.25394	4.52115	3.81268
177	saliva	IgA1	4.8014	4.62187	4.2371	4.70863	4.72463
180	saliva	IgA1	3.5741	3.52716	3.11619	5.22841	3.51252
182	saliva	IgA1	3.39311	3.29267	2.8179	3.29502	3.24198
188	saliva	IgA1	3.88791	3.73269	3.23874	3.84375	3.74239
223	saliva	IgA1	3.86504	3.66879	3.32577	3.6894	3.72066
225	saliva	IgA1	3.48945	3.3112	2.74036	3.14845	3.21445
232	saliva	IgA1	4.42646	4.3697	3.88071	4.5506	4.44301
233	saliva	IgA1	4.16511	3.92617	3.30411	4.49959	4.31735
339	saliva	IgA1	3.45956	3.44191	2.48714	3.68329	3.25419
340	saliva	IgA1	2.78435	2.8383	2.30157	3.35502	2.62247
345	saliva	IgA1	3.6398	3.68763	3.1665	4.06023	3.90413
347	saliva	IgA1	4.01082	4.1344	3.075	4.79581	4.31847
348	saliva	IgA1	3.05999	3.01352	2.14845	3.25194	2.94951
349	saliva	IgA1	4.58192	4.78884	4.41948	5.3311	4.81356
351	saliva	IgA1	2.68563	2.80491	2.63423	2.97509	2.5749
354	saliva	IgA1	4.32228	3.6847	4.86323	4.75913	3.31978
358	saliva	IgA1	3.26802	3.1553	2.69285	4.22019	3.14223
359	saliva	IgA1	4.52264	4.52654	4.38812	4.62474	4.567
360	saliva	IgA1	2.81366	2.96053	2.47893	3.20851	2.88451
365	saliva	IgA1	2.71402	2.83529	2.76174	2.708	2.67509
371	saliva	IgA1	3.34471	3.54535	2.74174	3.55766	3.48298
373	saliva	IgA1	3.06347	2.93783	2.5605	2.74429	2.93626
374	saliva	IgA1	3.6128	3.78752	3.20419	4.25262	3.88887
399	saliva	IgA1	3.9468	4.06472	3.11135	4.85187	4.22643
402	saliva	IgA1	2.66027	2.793	2.20548	2.83711	2.59522
413	saliva	IgA1	4.07183	4.26111	3.86781	4.80009	4.29206
415	saliva	IgA1	2.54916	2.75578	2.5955	2.9686	2.48466
418	saliva	IgA1	3.46133	3.05552	4.36855	4.39805	2.51222
419	saliva	IgA1	3.20415	3.08516	2.77415	4.12891	3.08395
426	saliva	IgA1	4.80255	4.77492	4.74575	4.86147	4.83071
429	saliva	IgA1	3.28015	3.27655	2.42037	3.78215	3.24975
444	saliva	IgA1	3.22327	3.07091	2.80499	3.14721	3.13049
144B	saliva	IgA1	3.33668	3.41824	2.84261	3.51907	3.41267
145B	saliva	IgA1	3.56551	3.32292	2.97	3.17883	3.32025
178B	saliva	IgA1	4.37798	4.11695	3.69546	4.8549	4.15799
79B	saliva	IgA1	3.35915	3.33342	2.31754	3.58436	3.28539
PBS	saliva	IgA1	1	1.97943	2.2349	1	0.628389
PBS	saliva	IgA1	1	1	1	1.36642	0.759668
6	plasma	IgA2	2.87121	3.24332	2.05547	3.28454	2.96673
13	plasma	IgA2	2.90465	3.25215	2.62053	3.49506	2.86004
15	plasma	IgA2	3.26242	3.60115	3.18508	3.62201	3.42222
18	plasma	IgA2	3.38487	3.56716	2.99569	4.08664	3.38952
20	plasma	IgA2	4.57124	4.69242	4.26536	4.9527	4.61739
23	plasma	IgA2	2.73987	2.94565	1.91711	3.04031	2.60692
32	plasma	IgA2	2.7184	2.96667	1.77725	3.14659	2.70629
34	plasma	IgA2	2.74478	3.35018	1	3.48678	3.0252
37	plasma	IgA2	2.58135	3.3455	2.26275	3.22634	2.90849
38	plasma	IgA2	2.42099	2.85575	2.3577	2.98419	2.652
39	plasma	IgA2	3.26948	2.97926	2.26334	2.98046	2.54531
42	plasma	IgA2	3.13897	3.75548	2.98537	4.00711	3.38534
46	plasma	IgA2	2.34415	2.58306	1	2.73119	2.32325
49	plasma	IgA2	3.11457	3.27059	2.61975	3.45271	2.99056
55	plasma	IgA2	2.68697	2.8145	1	3.00732	2.61726
56	plasma	IgA2	4.08265	4.28116	3.54514	4.36399	4.11426
58	plasma	IgA2	2.76464	2.87121	1	2.8723	1.99782
59	plasma	IgA2	3.00276	3.12185	2.65861	3.54127	3.00679
61	plasma	IgA2	3.09591	3.5139	2.45274	3.7362	3.05748
62	plasma	IgA2	2.80303	3.2185	2.8668	3.51736	2.98295
64	plasma	IgA2	3.29444	3.94903	2.91016	4.1222	3.60111
73	plasma	IgA2	3.68317	3.9903	2.8008	4.07662	3.80693
77	plasma	IgA2	2.70618	2.72479	1	2.89653	2.71391
80	plasma	IgA2	2.51471	1.61146	1	1.86776	2.19728
141	plasma	IgA2	2.94749	1.94633	1.51687	2.52244	2.33395
147	plasma	IgA2	4.32586	4.49624	3.5261	4.69177	4.26458
148	plasma	IgA2	3.81685	4.07085	2.96172	4.22772	3.75055
150	plasma	IgA2	2.90976	2.74537	2.33117	2.83059	2.73937
151	plasma	IgA2	3.02954	3.69367	2.85408	3.84896	3.18583
153	plasma	IgA2	3.73615	4.11295	3.2814	4.23507	4.0309
159	plasma	IgA2	2.96278	3.15681	2.88867	3.24631	2.95
161	plasma	IgA2	2.99492	3.35957	2.90775	3.5172	3.07179
164	plasma	IgA2	1.822	2.58306	1	2.83075	2.60933
165	plasma	IgA2	2.95273	3.27528	2.58164	3.29776	3.05404
168	plasma	IgA2	3.29565	3.60308	2.44189	3.74642	3.2824
169	plasma	IgA2	3.30597	3.5613	2.8562	3.6607	3.34542
171	plasma	IgA2	3.9602	4.22383	3.4425	4.39706	3.98104
174	plasma	IgA2	2.95611	3.43142	2.51338	3.57284	3.09552
177	plasma	IgA2	2.15343	2.2892	1	2.89597	2.40909
180	plasma	IgA2	2.57792	2.16174	1.14223	2.66158	2.45484
182	plasma	IgA2	2.59838	2.37998	1.94756	2.73098	2.58939
188	plasma	IgA2	2.3577	2.59259	1.72325	2.75492	2.33646
223	plasma	IgA2	2.72171	3.40839	1.98509	3.5309	2.8791
225	plasma	IgA2	3.28654	3.44826	2.95358	3.99954	3.28341
232	plasma	IgA2	2.58306	2.54577	2.56511	2.82266	2.5195
233	plasma	IgA2	2.51736	2.88131	2.13473	2.85884	2.71746
339	plasma	IgA2	2.38404	1	1	2.06819	2.25768
340	plasma	IgA2	1.89694	1	1	2.08458	1.79414
345	plasma	IgA2	2.95079	1	1.53939	2.64591	1.65801
347	plasma	IgA2	1	1.12629	1	0.977724	1.36173
348	plasma	IgA2	1	1	1	1	1
349	plasma	IgA2	3.65185	3.06721	2.8337	3.14035	2.91882
351	plasma	IgA2	3.03156	3.03277	2.84703	3.11478	2.94719
354	plasma	IgA2	3.15704	3.16536	3.86825	3.38583	3.0464
358	plasma	IgA2	3.30403	3.69297	2.9438	3.77351	3.35464
359	plasma	IgA2	3.01541	3.08435	2.51934	2.99924	2.83219
360	plasma	IgA2	2.50937	2.83147	1	2.78265	2.57403
365	plasma	IgA2	2.82826	3.12787	2.71402	3.20364	2.77869
371	plasma	IgA2	2.29419	1	1	1	1.93702
373	plasma	IgA2	2.6678	2.04189	1.25225	3.20303	1.49831
374	plasma	IgA2	1	1	1	1.92686	1.79934
399	plasma	IgA2	2.007	1	1	1	1.69461
402	plasma	IgA2	2.65741	2.65574	1	2.91751	2.40183
413	plasma	IgA2	2.29858	0.821186	1	2.32067	1.96731
415	plasma	IgA2	2.27617	2.11185	1	2.71517	2.25285
418	plasma	IgA2	1.07463	2.38983	2.7252	3.10789	2.23679
419	plasma	IgA2	2.24889	2.6598	1	3.61217	2.46982
426	plasma	IgA2	2.88755	2.89618	2.35242	3.36413	2.49031
429	plasma	IgA2	2.95994	3.37924	2.69821	3.54848	3.13862
444	plasma	IgA2	2.64921	2.46221	1.36875	3.79713	1.94325
144B	plasma	IgA2	2.78719	2.90613	2.04776	2.98441	2.54716
145B	plasma	IgA2	2.62596	2.73828	1	2.93814	2.53466
178B	plasma	IgA2	2.42468	2.76258	1	2.95797	2.65634
79B	plasma	IgA2	2.7349	3.08871	2.25618	3.07918	2.7362
PBS	plasma	IgA2	1.55175	1	1	1	1.92298
PBS	plasma	IgA2	1	1.23363	1.95605	1.35698	1.08814
6	saliva	IgA2	2.52391	1.71075	1	2.16435	2.56289
13	saliva	IgA2	2.83211	2.44071	1	2.59797	2.83283
15	saliva	IgA2	3.64661	3.63206	2.80779	3.98574	3.76492
18	saliva	IgA2	3.04449	2.29364	1.38247	2.73199	2.35507
20	saliva	IgA2	3.65402	3.44842	3.12029	3.84485	3.46273
23	saliva	IgA2	4.14671	4.35509	3.7131	4.71964	4.22557
32	saliva	IgA2	4.62565	4.71309	3.79059	5.14027	4.97443
34	saliva	IgA2	3.43714	3.55538	2.81032	4.3583	3.34655
37	saliva	IgA2	2.95587	2.44851	1	3.02233	2.46538
38	saliva	IgA2	2.93418	2.85906	2.50735	3.05038	2.86124
39	saliva	IgA2	3.1658	3.04361	2.66146	3.54885	3.06595
42	saliva	IgA2	3.47985	3.44168	3.46763	3.72636	3.69084
46	saliva	IgA2	4.30175	4.02242	3.95938	4.48921	4.19056
49	saliva	IgA2	2.71548	2.64185	1	2.91142	2.47567
55	saliva	IgA2	2.88867	2.96231	2.59838	3.45796	2.73799
56	saliva	IgA2	3.43626	3.38683	2.69097	3.16835	3.29557
58	saliva	IgA2	3.25343	3.16469	2.07234	3.45477	3.21899
59	saliva	IgA2	3.4716	3.20881	2.57792	3.3614	3.2235
61	saliva	IgA2	4.71796	5.12238	4.22881	5.43638	4.87262
62	saliva	IgA2	3.45023	3.15832	2.95611	2.89528	3.2615
64	saliva	IgA2	3.69468	3.77007	3.3283	3.85775	3.6787
73	saliva	IgA2	3.89081	4.05352	3.83202	4.12818	4.02778
77	saliva	IgA2	3.30198	3.50635	3.03797	4.21326	3.37125
80	saliva	IgA2	4.86507	5.19386	4.79037	5.37407	5.11944
141	saliva	IgA2	2.74105	2.77788	1	2.99717	2.50853
147	saliva	IgA2	4.34019	4.21741	4.05372	4.21135	4.27029
148	saliva	IgA2	4.31206	4.14374	3.79154	4.1443	4.21836
150	saliva	IgA2	3.51437	3.49563	3.17264	4.48823	3.58433
151	saliva	IgA2	3.20368	2.90882	2.83719	3.08386	2.90241
153	saliva	IgA2	3.38985	2.6145	1.9737	3.12564	2.3962
159	saliva	IgA2	4.10386	3.78051	3.32978	3.91328	3.81776
161	saliva	IgA2	3.70985	3.89611	3.49919	3.95503	3.8144
164	saliva	IgA2	3.97532	3.62083	2.88811	3.84962	3.7604
165	saliva	IgA2	5.15398	5.37705	5.19975	5.39747	5.31476
168	saliva	IgA2	3.6881	3.93511	3.54975	4.17218	3.91291
169	saliva	IgA2	4.03264	3.86502	3.11963	4.60624	4.443
171	saliva	IgA2	3.14833	3.05961	2.72622	3.04228	3.68361
174	saliva	IgA2	3.98254	3.8479	3.21666	4.57708	3.69439
177	saliva	IgA2	4.33953	4.08471	4.11665	4.32416	4.23889
180	saliva	IgA2	3.59283	3.24276	2.74125	5.28734	3.29874
182	saliva	IgA2	3.23067	2.82437	1.92234	2.98012	2.82249
188	saliva	IgA2	3.52341	3.31908	3.02258	3.58238	3.366
223	saliva	IgA2	4.04597	3.7085	3.5109	3.84432	3.74745
225	saliva	IgA2	3.84565	3.41753	2.85286	3.50556	3.42983
232	saliva	IgA2	3.92078	3.61043	3.381	4.21013	3.71022
233	saliva	IgA2	3.98265	3.60041	3.22869	4.39706	4.01125
339	saliva	IgA2	2.76892	2.81765	2.22174	2.80312	2.5244
340	saliva	IgA2	2.39598	1.57258	1.822	2.3483	2.25467
345	saliva	IgA2	3.07128	3.14157	2.44268	3.66179	3.29568
347	saliva	IgA2	3.65764	3.83693	2.80149	4.62468	4.00928
348	saliva	IgA2	3.14593	3.06141	2.30021	3.97223	3.09951
349	saliva	IgA2	4.56678	4.79413	4.47996	5.6552	4.89829
351	saliva	IgA2	2.49745	1.57835	1.92493	2.23867	2.43854
354	saliva	IgA2	3.7413	3.52816	4.29333	4.25633	3.23736
358	saliva	IgA2	3.00929	2.54885	2.40505	3.28791	2.47676
359	saliva	IgA2	4.28589	4.34063	4.22103	4.45657	4.38358
360	saliva	IgA2	3.20409	3.28536	2.64653	3.64162	3.26905
365	saliva	IgA2	2.61687	1.64714	2.47367	2.46389	2.28499
371	saliva	IgA2	3.37206	3.4105	2.55252	3.34084	3.41996
373	saliva	IgA2	3.271	2.89783	2.42995	3.24267	2.93939
374	saliva	IgA2	3.01531	3.07091	2.61079	3.72628	3.25798
399	saliva	IgA2	3.62664	3.76303	2.78967	4.62682	3.91097
402	saliva	IgA2	2.94969	2.79579	1	2.99476	2.68327
413	saliva	IgA2	4.08999	4.31148	3.86858	4.77754	4.32787
415	saliva	IgA2	1.81541	2.32914	1	2.38066	1.72428
418	saliva	IgA2	2.99711	2.175	3.87248	3.79169	2.2266
419	saliva	IgA2	2.88402	2.57964	2.13074	3.28092	2.46165
426	saliva	IgA2	4.73152	4.61237	4.598	4.70364	4.65123
429	saliva	IgA2	3.55746	3.62163	2.63611	3.93372	3.62397
444	saliva	IgA2	2.27617	2.51505	2.69756	2.4882	2.63043
144B	saliva	IgA2	3.55815	3.44523	2.79283	3.40624	3.51355
145B	saliva	IgA2	3.60464	3.25307	2.79423	3.50314	3.27675
178B	saliva	IgA2	3.74224	3.52102	3.36701	4.63275	3.58614
79B	saliva	IgA2	2.97926	2.92525	2.39554	3.36488	2.80363
PBS	saliva	IgA2	2.00054	1	1.14999	1	1
PBS	saliva	IgA2	2.05833	1	1	1	1

## Sheet: Sheet2
Sample	Type	Secondary	Median BL2-H of 30 hlyA	Median BL2-H of 17 tcpA	Median BL2-H of 45 Ogawa OPS	Median BL2-H of 54 ctxB	Median BL2-H of 38 Sialidase
6	plasma	sIgA	1	1	1	1	1
13	plasma	sIgA	1	1	1.72222	1	1.77815
15	plasma	sIgA	1	1	1	1	1
18	plasma	sIgA	2.8451	2.37037	1	1	1
20	plasma	sIgA	1.97543	1	1.86629	1	1.54095
23	plasma	sIgA	2.05019	2.74887	1	1	1.72835
32	plasma	sIgA	1.84665	1	2.46575	3.10577	1.96142
34	plasma	sIgA	2.41706	1	2.56526	1	1.50853
37	plasma	sIgA	1.59934	1.8872	1	1	2.33846
38	plasma	sIgA	1	1	1.70544	1	1
39	plasma	sIgA	1	1	2.36126	1	2.27989
42	plasma	sIgA	1	1	2.71075	1	1
46	plasma	sIgA	1	1	1	1	1
49	plasma	sIgA	1.60477	1	1	2.13909	1.49831
55	plasma	sIgA	1	1	2.43136	1	1.56526
56	plasma	sIgA	2.38739	1	1.96848	1	1
58	plasma	sIgA	2.30103	2.71485	2.14845	2.49934	2.20276
59	plasma	sIgA	2.74799	1	2.20344	1	2.50987
61	plasma	sIgA	1	1	2.27818	2.31649	1.39358
62	plasma	sIgA	2.11143	1	1.29003	1	1.13033
64	plasma	sIgA	2.32377	1	1	1	1.8179
73	plasma	sIgA	1	1	2.39445	1	1
77	plasma	sIgA	1	1	2.32889	1	1
80	plasma	sIgA	1	1	1	1	1
141	plasma	sIgA	1.88508	1	1.76716	1	1.37107
147	plasma	sIgA	2.53148	1	1.94077	1	1
148	plasma	sIgA	1	1	2.42284	1	2.16137
150	plasma	sIgA	-0.30103	1	2.18256	1	1
151	plasma	sIgA	2.48466	1	1	1	1.67897
153	plasma	sIgA	1	1	1	1	1
159	plasma	sIgA	1	1	1.87506	1	1
161	plasma	sIgA	1	1	1	1	1
164	plasma	sIgA	1	1	1.50853	1	1
165	plasma	sIgA	1	1	2.13672	1	1.66039
168	plasma	sIgA	1	1	2.31963	1	2.10636
169	plasma	sIgA	1	1	2.44755	1	2.02119
171	plasma	sIgA	1	1	2.33345	1	1
174	plasma	sIgA	1.81291	1	1.51521	1	0.954243
177	plasma	sIgA	2.04532	1	2.13593	1	1
180	plasma	sIgA	1	1	1.48073	1	1
182	plasma	sIgA	1	1	1.80956	1	1.4624
188	plasma	sIgA	2.21814	1	2.0054	1	2.03743
223	plasma	sIgA	1	1	1	1	1
225	plasma	sIgA	1	1	2.19866	1	2.22531
232	plasma	sIgA	1	1	0.916454	1	1.5682
233	plasma	sIgA	1	1	2.15229	1	1.26126
339	plasma	sIgA	2.4514	1	2.44599	1	2.00966
340	plasma	sIgA	1.95303	1	2.30266	1	2.13513
345	plasma	sIgA	2.19103	1.61674	2.266	2.46352	2.56021
347	plasma	sIgA	2.71684	1	2.09691	1	2.34094
348	plasma	sIgA	2.52892	1.87288	2.46427	2.56644	2.45788
349	plasma	sIgA	1.09691	1	2.29667	1	1.38021
351	plasma	sIgA	2.38066	1	1.99012	1	1.01072
354	plasma	sIgA	2.54158	1	2.14999	4.26862	2.17099
358	plasma	sIgA	0.79588	1	2.18113	1	0.653213
359	plasma	sIgA	1	1	1	1	1
360	plasma	sIgA	2.18682	1	1	1	1.88224
365	plasma	sIgA	1.99012	1	1	1	0.176091
371	plasma	sIgA	1	1	2.15458	1	2.24304
373	plasma	sIgA	0.916454	1	2.57663	1	2.15761
374	plasma	sIgA	1	1.97943	2.33796	2.01284	1.6721
399	plasma	sIgA	2.29447	1	2.273	1.899	2.44871
402	plasma	sIgA	1	1	1.97428	2.23363	1.68124
413	plasma	sIgA	1.50515	1	1	1	1
415	plasma	sIgA	2.6322	2.00054	2.34193	1	2.33496
418	plasma	sIgA	1	2.49537	1	4.09624	2.34928
419	plasma	sIgA	1	2.37635	2.04922	4.60301	2.53466
426	plasma	sIgA	1	1	1	2.83235	2.35459
429	plasma	sIgA	1	1	1	1	1.83885
444	plasma	sIgA	1.17609	1	2.2917	3.67925	2.24859
144B	plasma	sIgA	1	1	2.43775	1	1.79934
145B	plasma	sIgA	1	1	1	1	1
178B	plasma	sIgA	1	1	1	1	1
79B	plasma	sIgA	1	1	1.79761	1	1
PBS	plasma	sIgA	1	1	1	2.80192	2.07646
PBS	plasma	sIgA	1.41078	1.89418	1	2.00432	1
6	saliva	sIgA	1	1	1	1	1
13	saliva	sIgA	1	1.81707	2.10806	1	1.38917
15	saliva	sIgA	2.0943	2.62027	2.37014	1	1
18	saliva	sIgA	1	1	1.30103	1	1.78176
20	saliva	sIgA	1	1	1	1	1
23	saliva	sIgA	1	1	2.41539	1	1
32	saliva	sIgA	2.47494	1	1.38021	1	2.26658
34	saliva	sIgA	2.48287	1	1.91514	1	2.42037
37	saliva	sIgA	2.26541	2.7343	1.80787	1	2.41539
38	saliva	sIgA	2.65225	1	1	1.76901	2.40054
39	saliva	sIgA	1	0.588272	1	1	2.00325
42	saliva	sIgA	1	1	1	1	1
46	saliva	sIgA	1	1	2.05881	1	1.97313
49	saliva	sIgA	1	1.68909	2.33395	1	2.41078
55	saliva	sIgA	2.15609	1	2.42529	1	2.26658
56	saliva	sIgA	1.92942	1	1	1	2.40054
58	saliva	sIgA	1	1	2.01389	1	2.41581
59	saliva	sIgA	2.46202	1	1.51188	1	2.10466
61	saliva	sIgA	1	1	1	1	1
62	saliva	sIgA	3.52514	2.63936	1	1	3.32919
64	saliva	sIgA	2.73219	1	1	1	2.44012
73	saliva	sIgA	1	1	1.62583	1	1
77	saliva	sIgA	2.19173	1.95844	2.10636	1	2.30049
80	saliva	sIgA	1	1	1.86034	1	1.42732
141	saliva	sIgA	1	1	1.77452	1	1.92169
147	saliva	sIgA	2.42529	1	2.21748	1	1
148	saliva	sIgA	2.66932	1	1	1	1.90714
150	saliva	sIgA	1	1	1.26126	1	1
151	saliva	sIgA	2.67624	2.38761	1	1	2.68147
153	saliva	sIgA	1	1	1.96965	1	2.25406
159	saliva	sIgA	2.72099	1	1	1	2.70778
161	saliva	sIgA	2.71705	1	1	1	2.43056
164	saliva	sIgA	2.51088	2.97353	1.15381	2.61039	1.716
165	saliva	sIgA	1	1.55175	2.00647	1	2.13274
168	saliva	sIgA	1.8893	1	2.01178	1	2.3483
169	saliva	sIgA	2.0054	1	1.84198	1	1
171	saliva	sIgA	1.32736	1	2.36875	1	1
174	saliva	sIgA	2.48608	1	1	1	2.54127
177	saliva	sIgA	3.04405	1	0.79588	1	2.75012
180	saliva	sIgA	1.57978	1	2.30157	1	1
182	saliva	sIgA	1	1	1	1	2.28556
188	saliva	sIgA	1.62066	1	1	1	1
223	saliva	sIgA	1	1	1	1	1
225	saliva	sIgA	1.96614	2.36149	1	1	1.66978
232	saliva	sIgA	2.94275	1	1.55328	1	1.93702
233	saliva	sIgA	1	1	1	1	2.20276
339	saliva	sIgA	1.92038	1	1.77996	1	1
340	saliva	sIgA	1	1	2.52472	1	2.50072
345	saliva	sIgA	1.75397	1	1.07004	1	1
347	saliva	sIgA	1	1	2.33646	1	2.05308
348	saliva	sIgA	1.98789	2.55856	1	1	2.32991
349	saliva	sIgA	1	1	1	1	1
351	saliva	sIgA	2.30803	1	1.92686	1	1
354	saliva	sIgA	1	1	1	1	1
358	saliva	sIgA	2.02633	1	1.53148	1	1
359	saliva	sIgA	1	1	2.09255	1	1
360	saliva	sIgA	1	1	1.23045	1	2.04727
365	saliva	sIgA	1	1	1	1	1
371	saliva	sIgA	1	1	1	1	2.4624
373	saliva	sIgA	1	2.95503	2.23236	1.96261	2.58743
374	saliva	sIgA	1	1	1	1	1
399	saliva	sIgA	1	1	1	1	1
402	saliva	sIgA	2.3962	2.25255	1	1	2.33746
413	saliva	sIgA	2.03941	1	2.09691	1	1
415	saliva	sIgA	1	1	1.32222	1	0.09691
418	saliva	sIgA	1.91514	1	2.43016	1	2.19451
419	saliva	sIgA	1	1	1	1	1
426	saliva	sIgA	1	1	2.65466	1	1
429	saliva	sIgA	1	1	1	1	1
444	saliva	sIgA	1	1	2.40611	1	1
144B	saliva	sIgA	1.8879	1	2.48287	1	1
145B	saliva	sIgA	1	2.92756	1.95904	1	2.37107
178B	saliva	sIgA	2.18256	1	-0.124939	1	2.30481
79B	saliva	sIgA	2.70479	2.56688	2.24859	1	2.34439
PBS	saliva	sIgA	2.57054	2.58476	1	2.35603	2.30535
PBS	saliva	sIgA	1	1	1.85884	1	1.32736
6	plasma	IgG2	3.2499	3.42247	2.62518	3.58788	3.12581
13	plasma	IgG2	2.80474	2.954	2.05833	3.11503	2.66205
15	plasma	IgG2	3.53752	3.84469	2.66122	3.99445	3.42903
18	plasma	IgG2	4.05606	3.31276	1	3.36945	2.83806
20	plasma	IgG2	4.09817	3.5797	2.58135	3.68641	3.29688
23	plasma	IgG2	2.75387	3.00443	1	2.99476	2.51554
32	plasma	IgG2	3.07959	3.01818	1.94878	3.27352	2.48216
34	plasma	IgG2	2.70469	3.1321	1	3.18156	2.68931
37	plasma	IgG2	3.01782	3.58107	2.24889	3.69823	3.12589
38	plasma	IgG2	2.23773	2.59245	1	2.87084	2.26423
39	plasma	IgG2	1.69351	2.1854	1.72937	2.48287	1.90173
42	plasma	IgG2	3.58	4.41879	3.16297	4.49766	3.94737
46	plasma	IgG2	3.05686	3.29885	1.85959	3.43989	2.8778
49	plasma	IgG2	3.09582	3.14294	1.91315	3.32848	2.70736
55	plasma	IgG2	3.19044	2.62092	2.11017	2.75492	2.40269
56	plasma	IgG2	3.24929	3.2342	1.37794	3.24852	2.80106
58	plasma	IgG2	2.82356	3.52349	1	3.40123	2.81624
59	plasma	IgG2	4.21098	4.00511	2.64799	4.12154	3.58526
61	plasma	IgG2	3.61335	3.3941	1.5487	3.57363	2.86481
62	plasma	IgG2	2.90411	3.51192	2.44541	3.77922	3.05317
64	plasma	IgG2	2.75768	3.1223	1.72734	3.32372	2.8099
73	plasma	IgG2	3.31657	3.46742	1	3.69601	3.08547
77	plasma	IgG2	2.77969	2.98137	1	3.18412	2.80089
80	plasma	IgG2	2.57735	3.14278	1.42119	3.25328	2.68552
141	plasma	IgG2	3.18558	2.96626	2.25316	3.15964	2.68931
147	plasma	IgG2	2.90057	3.41622	2.24024	3.59506	3.14114
148	plasma	IgG2	3.23074	3.7669	2.90139	3.98773	3.27571
150	plasma	IgG2	2.71001	3.23578	2.34119	3.45209	2.98576
151	plasma	IgG2	3.26943	3.99238	2.85921	3.94535	3.50006
153	plasma	IgG2	2.44385	2.99804	2.37268	2.97359	2.7342
159	plasma	IgG2	3.37537	2.68552	1	2.8907	2.36596
161	plasma	IgG2	3.57722	3.81641	2.42427	3.81293	3.27149
164	plasma	IgG2	2.41057	3.21906	1.31963	3.38645	2.89028
165	plasma	IgG2	3.92826	3.50079	2.55585	3.67083	3.22356
168	plasma	IgG2	2.09473	2.57171	1	2.80516	2.30481
169	plasma	IgG2	2.93292	2.80973	1.73937	2.86525	2.51088
171	plasma	IgG2	3.56034	3.8799	2.63861	4.01008	3.40513
174	plasma	IgG2	3.28962	3.81124	2.07326	3.96781	3.20811
177	plasma	IgG2	3.20129	3.08893	2.4652	3.07473	2.79222
180	plasma	IgG2	2.74282	2.68034	1	2.88705	2.25947
182	plasma	IgG2	2.59756	3.36314	1.37337	3.07335	2.57258
188	plasma	IgG2	3.33563	4.21374	3.17793	4.38139	3.87922
223	plasma	IgG2	3.27666	3.6513	1	3.6744	2.95267
225	plasma	IgG2	3.56489	3.85824	2.83259	3.90764	3.45305
232	plasma	IgG2	1	2.31597	1.99288	2.50718	2.25708
233	plasma	IgG2	3.77422	3.83863	2.73048	3.98564	3.51192
339	plasma	IgG2	2.65043	1	1.63974	2.09342	1.92298
340	plasma	IgG2	3.29631	2.56259	1	1.63849	2.0404
345	plasma	IgG2	3.96076	2.60986	1	2.57142	2.40654
347	plasma	IgG2	2.9305	2.60879	1	2.23236	1.94694
348	plasma	IgG2	1	2.66605	1.54251	2.00108	1.89487
349	plasma	IgG2	2.84409	3.01536	2.25376	3.1214	2.76399
351	plasma	IgG2	3.1064	3.28567	2.53577	3.1822	3.0462
354	plasma	IgG2	2.5408	3.11603	2.67931	4.06098	2.72284
358	plasma	IgG2	2.49293	2.91381	1	3.086	2.48678
359	plasma	IgG2	2.48305	2.94866	1	2.97474	2.57316
360	plasma	IgG2	2.06023	2.3032	1	2.26658	2.32325
365	plasma	IgG2	3.77136	3.10192	2.48198	3.38846	2.72612
371	plasma	IgG2	2.98006	3.06324	2.3136	2.96555	2.50072
373	plasma	IgG2	1.65442	1	2.26688	2.51587	1.57113
374	plasma	IgG2	3.18833	1.96142	1	2.38605	1.95061
399	plasma	IgG2	1.83171	1	1	1.82282	1
402	plasma	IgG2	2.10508	2.82233	1.56673	2.57229	1.83727
413	plasma	IgG2	2.48126	2.98554	1	3.18063	2.62299
415	plasma	IgG2	3.43527	1.6721	0.80448	2.1383	1
418	plasma	IgG2	2.08413	2.04727	1	3.56191	1.36642
419	plasma	IgG2	3.07596	2.67071	1.80363	4.65567	2.35073
426	plasma	IgG2	3.24843	2.71012	1	3.31545	2.46982
429	plasma	IgG2	2.63636	3.41086	1	3.5194	2.76548
444	plasma	IgG2	2.4059	2.16879	1	2.96802	2.26893
144B	plasma	IgG2	3.21521	3.67509	1.94633	3.80645	3.30341
145B	plasma	IgG2	2.8773	3.39489	1.82526	3.41987	3.00378
178B	plasma	IgG2	3.24089	3.42545	2.27847	3.40871	2.89528
79B	plasma	IgG2	3.9237	4.43864	3.26207	4.73467	4.00936
PBS	plasma	IgG2	1.44521	1	1	1	1
PBS	plasma	IgG2	2.36525	2.27589	1	1.76343	1.28443
6	saliva	IgG2	1	2.00432	1	1	1
13	saliva	IgG2	1	1.92686	1	0.889302	2.00217
15	saliva	IgG2	1.75301	1	1	1	1.92942
18	saliva	IgG2	2.09298	2.47603	1	0.628389	2.16286
20	saliva	IgG2	2.34709	2.8055	1	2.24797	2.39881
23	saliva	IgG2	1.63974	1.31175	2.18646	0.916454	2.13513
32	saliva	IgG2	2.11353	2.08636	1	1.17609	2.13988
34	saliva	IgG2	1.79848	2.30535	1	2.05786	1.8707
37	saliva	IgG2	1	1	2.08234	1	1.78533
38	saliva	IgG2	1	1.38917	1	1	1.25527
39	saliva	IgG2	1	2.64493	1.8002	2.31754	1
42	saliva	IgG2	1	1	1	1	1.49136
46	saliva	IgG2	1.2701	2.4183	2.17862	1.95182	2.10466
49	saliva	IgG2	1	1	1	1	1
55	saliva	IgG2	1	2.13513	1	1	1.89209
56	saliva	IgG2	2.00913	1.42325	1.09255	1	2.15381
58	saliva	IgG2	1	1.8893	1	2.07004	2.27932
59	saliva	IgG2	2.00163	2.94902	1	0.740363	2.06539
61	saliva	IgG2	1.82364	1	1	1.77085	1.7344
62	saliva	IgG2	3.18664	2.92955	1	1.99782	2.98148
64	saliva	IgG2	1	2.5422	1.68237	1	2.26186
73	saliva	IgG2	2.28976	2.46687	1	2.4537	2.40739
77	saliva	IgG2	2.03393	2.33395	1.60879	1.71181	2.22789
80	saliva	IgG2	1.5608	1.72016	1.85809	1.34242	2.29721
141	saliva	IgG2	1	2.39533	1	2.25648	1.69461
147	saliva	IgG2	2.84097	2.43257	2.78095	2.66955	2.71871
148	saliva	IgG2	1.97139	2.01072	1.38247	1.94448	2.14999
150	saliva	IgG2	2.00913	2.10209	1	2.23805	2.34094
151	saliva	IgG2	1.97715	2.57576	1	1.60477	2.32685
153	saliva	IgG2	1.99946	1.899	1	1.85431	1.8451
159	saliva	IgG2	2.15496	2.46724	1.89694	1.79761	1.58827
161	saliva	IgG2	2.51172	1.72835	2.48554	2.22724	2.14223
164	saliva	IgG2	1	1.94694	1	1.99673	2.18327
165	saliva	IgG2	1.8349	1	1.58405	2.41706	2.30157
168	saliva	IgG2	2.02479	2.37245	1.53307	1.61542	1.8879
169	saliva	IgG2	2.77168	2.93939	2.13154	2.45102	2.545
171	saliva	IgG2	0.419129	1	1	1	1.67897
174	saliva	IgG2	2.38761	2.61542	1	2.71663	2.44444
177	saliva	IgG2	2.47257	1	1.84896	2.21617	1
180	saliva	IgG2	2.3885	2.53656	2.18717	2.77195	1.93197
182	saliva	IgG2	1	2.00647	2.06117	1	1.7364
188	saliva	IgG2	1.43735	0.977724	2.02377	1	1.56526
223	saliva	IgG2	1.97255	2.22724	1	1	2.02837
225	saliva	IgG2	2.38717	1.48073	2.09561	1	2.34488
232	saliva	IgG2	2.33117	2.11727	1	2.05308	2.36829
233	saliva	IgG2	1	2.45332	1.9737	1	0.653213
339	saliva	IgG2	1.92621	1.07918	1.99178	1	-0.60206
340	saliva	IgG2	1	2.46909	1.80872	1	2.33696
345	saliva	IgG2	1.94387	2.09517	1.78444	2.07918	2.05881
347	saliva	IgG2	2.27847	1.07918	1.86703	1.99012	1.96614
348	saliva	IgG2	1.82364	1	2.01125	1	1.61013
349	saliva	IgG2	1	2.07096	0.896251	2.08099	1.91514
351	saliva	IgG2	2.42304	1.99564	1.97943	2.35793	2.36782
354	saliva	IgG2	1	1.716	1	1.34242	1.58546
358	saliva	IgG2	2.09648	2.13194	2.17645	0.875061	2.33395
359	saliva	IgG2	2.20514	2.1038	2.20649	1	2.2418
360	saliva	IgG2	1	1	2.25557	1	1.66039
365	saliva	IgG2	2.41726	2.5608	1.8801	1	0.778151
371	saliva	IgG2	1.60611	1	1	1.57403	1.72632
373	saliva	IgG2	1.8349	1	1.74527	1	2.06539
374	saliva	IgG2	1	1.75967	1	1	1.89487
399	saliva	IgG2	1	1	2.18363	1.30103	1.80106
402	saliva	IgG2	1.54251	1	1	1.68124	1
413	saliva	IgG2	1.89694	1	2.08591	1.0607	1.7653
415	saliva	IgG2	1.97486	1	2.52876	1	2.18752
418	saliva	IgG2	1	1	2.19763	1	1.81458
419	saliva	IgG2	2.46333	1.97772	2.20037	1	2.10975
426	saliva	IgG2	2.15799	2.65369	2.3885	2.37245	2.36502
429	saliva	IgG2	1	1	1	1	1.63599
444	saliva	IgG2	1	1	2.30883	1	1
144B	saliva	IgG2	2.43596	2.47676	0.821186	2.69064	2.31122
145B	saliva	IgG2	2.43036	2.30103	2.37084	2.36922	2.38021
178B	saliva	IgG2	2.85347	2.97624	2.49641	2.59273	2.78032
79B	saliva	IgG2	2.52811	2.49866	1	1	2.24366
PBS	saliva	IgG2	1.17246	1	1	1	1
PBS	saliva	IgG2	1	1	1.75109	1	1
6	plasma	IgM	4.75302	4.3065	3.66368	4.5436	4.40453
13	plasma	IgM	4.74174	4.56551	3.88638	4.64848	4.5369
15	plasma	IgM	4.16629	4.34003	3.67438	4.45186	4.22025
18	plasma	IgM	4.38076	4.22817	3.58543	4.14713	3.90026
20	plasma	IgM	5.16625	4.95697	4.37962	5.66366	5.04502
23	plasma	IgM	5.00358	4.47759	3.44859	4.41898	5.17799
32	plasma	IgM	4.6583	4.41282	4.31457	4.50055	4.47095
34	plasma	IgM	4.06045	4.11671	3.2393	4.27314	3.99286
37	plasma	IgM	4.66899	4.2097	3.76784	4.41052	4.23908
38	plasma	IgM	4.03508	3.85582	3.41334	4.18537	3.91607
39	plasma	IgM	4.40566	4.06739	3.95984	4.35756	4.04172
42	plasma	IgM	4.47351	4.50735	3.77759	4.88974	4.45278
46	plasma	IgM	4.18789	4.0759	3.74378	4.37318	3.98796
49	plasma	IgM	4.22393	3.7587	3.37401	4.05095	3.65213
55	plasma	IgM	4.08058	4.02539	3.58777	4.20082	3.92849
56	plasma	IgM	4.31322	4.36188	3.86355	4.64084	4.31658
58	plasma	IgM	4.12564	4.06582	3.44122	4.72537	3.83998
59	plasma	IgM	4.52836	4.81861	3.99183	5.01295	4.69219
61	plasma	IgM	4.57348	4.61369	4.01538	4.72417	4.29909
62	plasma	IgM	4.15056	4.10171	3.56832	4.29273	3.98861
64	plasma	IgM	4.25571	4.08712	3.23439	4.27735	3.86481
73	plasma	IgM	4.3656	4.42731	3.71966	4.57938	4.31879
77	plasma	IgM	4.61136	4.42395	3.82777	4.73706	4.27503
80	plasma	IgM	4.73481	4.22998	3.50569	4.38622	3.94564
141	plasma	IgM	4.55137	4.32402	3.84759	4.28376	4.12573
147	plasma	IgM	4.52647	4.19049	3.66252	4.4442	4.14783
148	plasma	IgM	3.84839	4.06701	3.47257	4.2134	3.88884
150	plasma	IgM	4.56227	4.18422	4.34768	4.59881	4.48997
151	plasma	IgM	3.62221	3.78195	3.33786	3.98557	3.64135
153	plasma	IgM	4.37561	4.23465	3.59425	4.50307	4.30725
159	plasma	IgM	4.49821	4.28947	3.71244	4.64033	4.2724
161	plasma	IgM	4.74253	4.25329	3.73042	4.45276	4.18671
164	plasma	IgM	4.51768	4.48466	3.67447	4.4736	4.70245
165	plasma	IgM	4.57401	4.8233	3.76421	5.05398	4.82932
168	plasma	IgM	4.02531	4.2603	3.22466	4.40358	4.19416
169	plasma	IgM	4.09918	4.13228	3.5089	4.38397	4.11823
171	plasma	IgM	4.18622	4.1792	4.21038	4.28761	4.26204
174	plasma	IgM	4.32176	3.94118	4.40919	4.20274	3.82653
177	plasma	IgM	4.36605	4.37301	4.68483	4.5499	4.40919
180	plasma	IgM	3.93309	3.80305	3.27675	4.16142	3.81391
182	plasma	IgM	4.22666	4.0487	3.52924	4.28152	4.01491
188	plasma	IgM	4.53801	4.43658	3.8732	4.61798	4.38127
223	plasma	IgM	3.99159	4.07572	3.42866	4.24517	3.86144
225	plasma	IgM	4.45817	4.35267	3.77422	4.59797	4.28062
232	plasma	IgM	4.38872	4.04615	3.85013	4.39736	4.02558
233	plasma	IgM	4.23798	4.09819	3.41975	4.34662	4.14876
339	plasma	IgM	3.50433	3.48929	3.30043	3.83521	3.59789
340	plasma	IgM	4.07753	3.64036	3.35813	3.89629	3.58667
345	plasma	IgM	3.79134	3.38699	3.01104	3.75901	3.39191
347	plasma	IgM	4.25613	3.73977	3.60536	4.17392	3.79386
348	plasma	IgM	3.61437	3.46731	3.05375	3.67431	3.47451
349	plasma	IgM	4.37719	4.12857	3.68565	4.42803	4.15372
351	plasma	IgM	4.19324	3.90823	3.42728	4.22722	3.98323
354	plasma	IgM	3.96173	3.85945	5.20825	4.12395	3.83366
358	plasma	IgM	3.42292	3.52407	2.81707	4.08053	3.46872
359	plasma	IgM	3.72074	3.73598	3.49896	3.98935	3.53333
360	plasma	IgM	3.96557	3.4612	3.15821	3.85193	3.57637
365	plasma	IgM	3.91249	3.73003	3.65648	4.16763	3.93344
371	plasma	IgM	3.79744	3.5194	4.2492	3.76333	3.42275
373	plasma	IgM	4.35113	4.0005	4.88123	4.51592	4.08374
374	plasma	IgM	3.89427	3.71473	3.03743	3.90863	3.95325
399	plasma	IgM	3.59483	3.30136	3.18724	3.65427	3.66417
402	plasma	IgM	3.85506	3.6409	3.31843	3.88299	3.41967
413	plasma	IgM	3.95995	3.65377	3.43072	3.85456	3.66191
415	plasma	IgM	4.44004	3.94578	3.4991	4.21696	4.00178
418	plasma	IgM	4.30757	4.1961	5.03994	4.72874	4.14613
419	plasma	IgM	4.01172	4.19939	3.69445	4.5004	3.9914
426	plasma	IgM	3.70079	3.73701	4.50809	4.05181	3.53624
429	plasma	IgM	4.14453	4.24163	4.39861	4.69713	4.09706
444	plasma	IgM	3.89423	4.03163	4.54128	4.73403	3.81646
144B	plasma	IgM	4.15197	3.98972	3.66715	4.21014	3.90213
145B	plasma	IgM	4.28002	4.03642	3.39533	4.22886	4.02043
178B	plasma	IgM	4.60452	4.27489	3.80799	4.4811	4.27873
79B	plasma	IgM	4.72006	4.44214	4.32962	4.7771	4.4706
PBS	plasma	IgM	2.03242	2.4261	2.26893	2.49346	2.1438
PBS	plasma	IgM	1	1	1	1	1
6	saliva	IgM	1.24304	1	1.35698	2.13354	2.23045
13	saliva	IgM	2.21945	1.92686	1	2.74155	2.31702
15	saliva	IgM	2.57749	2.54127	1.41913	3.15715	2.67001
18	saliva	IgM	1.81624	1.95904	1	2.50853	1.8179
20	saliva	IgM	3.58886	3.85543	2.72181	3.7908	3.77999
23	saliva	IgM	3.01703	3.23874	2.00432	3.63881	3.30449
32	saliva	IgM	3.44334	3.61455	2.53656	3.99339	3.87351
34	saliva	IgM	2.49693	2.37291	1.68797	3.4312	2.46538
37	saliva	IgM	2.29226	2.20003	1	3.00432	2.16137
38	saliva	IgM	2.52212	2.27989	2.22917	3.15076	1.97428
39	saliva	IgM	1.89348	2.1651	1	2.71454	1.62583
42	saliva	IgM	2.84957	3.04854	2.09604	3.2677	2.89126
46	saliva	IgM	3.22226	3.65825	2.75147	3.73446	3.66869
49	saliva	IgM	2.45788	1.59106	2.14535	2.08368	2.29281
55	saliva	IgM	2.08099	0.60206	1.73838	2.55751	2.3294
56	saliva	IgM	2.16806	2.63799	1	2.56585	2.67025
58	saliva	IgM	2.44716	2.54127	1.57403	2.84696	2.45255
59	saliva	IgM	2.63195	2.71705	2.23616	2.89293	2.51322
61	saliva	IgM	3.16982	3.50573	2.71433	4.07231	3.56688
62	saliva	IgM	2.84711	2.37931	1	2.63322	2.71559
64	saliva	IgM	3.02959	3.22252	1	3.2307	3.23325
73	saliva	IgM	3.32685	3.42464	3.2584	3.69664	3.42095
77	saliva	IgM	3.06883	3.39624	2.68169	3.46824	3.42062
80	saliva	IgM	3.03842	3.11269	2.11143	3.56214	3.26752
141	saliva	IgM	2.54531	1	1.96023	2.69417	2.27875
147	saliva	IgM	2.51222	2.60826	2.31334	2.94052	2.88366
148	saliva	IgM	2.6149	2.70265	1.90445	2.56407	2.71517
150	saliva	IgM	1.14613	1.97428	2.273	3.69318	2.38917
151	saliva	IgM	2.18893	2.27875	1	2.67988	2.47929
153	saliva	IgM	0.989005	2.37199	1.93323	2.545	2.1181
159	saliva	IgM	1.27875	2.09604	1	2.36173	2.25467
161	saliva	IgM	3.35073	3.62343	1.66745	3.32567	3.71752
164	saliva	IgM	3.20615	3.14004	2.82217	3.68138	3.22962
165	saliva	IgM	3.15776	3.26576	2.69701	3.47265	3.26304
168	saliva	IgM	2.60746	2.39837	2.26126	2.84323	2.5566
169	saliva	IgM	2.53212	2.4665	1	3.50997	2.79011
171	saliva	IgM	2.01703	1	1	2.51422	2.00108
174	saliva	IgM	3.17216	3.54626	2.50277	3.98313	3.49433
177	saliva	IgM	3.04425	2.75967	2.73898	3.07408	2.69614
180	saliva	IgM	3.1979	3.31508	2.48108	3.90516	3.43321
182	saliva	IgM	2.37291	2.55901	1	2.83553	2.31597
188	saliva	IgM	3.01953	2.33995	2.66063	2.76901	2.55901
223	saliva	IgM	3.51551	3.56478	3.31555	3.60323	3.26611
225	saliva	IgM	2.45217	2.21418	1.75012	2.84245	2.48359
232	saliva	IgM	3.02366	3.27358	1	3.17143	3.28081
233	saliva	IgM	2.53845	2.38516	1.80277	3.02918	2.63548
339	saliva	IgM	1.34242	2.20344	1	2.49934	2.1214
340	saliva	IgM	1	2.42854	2.09951	3.06079	2.13909
345	saliva	IgM	2.29447	2.28836	2.25527	2.77652	2.35793
347	saliva	IgM	2.33244	2.41372	1.92169	2.88038	2.55449
348	saliva	IgM	2.66158	2.71433	1.46613	2.96461	2.67783
349	saliva	IgM	3.15137	3.31973	2.95509	3.74484	3.38783
351	saliva	IgM	2.31387	2.24613	1.46613	2.40654	2.09079
354	saliva	IgM	3.41372	2.98778	4.73829	4.26821	3.11311
358	saliva	IgM	3.04277	2.83187	2.08902	3.27283	2.97852
359	saliva	IgM	3.01252	3.08359	2.89335	3.23325	3.14675
360	saliva	IgM	2.25406	1.89763	1.13033	2.50954	2.15987
365	saliva	IgM	1	1	1.78355	1.88224	2.31911
371	saliva	IgM	3.16776	3.4838	2.5795	3.29264	3.62724
373	saliva	IgM	1.38021	2.20003	2.18823	2.4014	2.37566
374	saliva	IgM	1	1	1	2.78533	1.62325
399	saliva	IgM	1.90309	0.989005	1	2.90795	2.1038
402	saliva	IgM	2.0607	1	1	2.49762	2.1438
413	saliva	IgM	2.83806	2.83979	2.55721	3.59215	2.91289
415	saliva	IgM	1	1.69241	1.66039	2.23742	2.13194
418	saliva	IgM	3.22063	3.03191	4.62059	3.87259	2.90282
419	saliva	IgM	2.92208	2.99067	2.1438	3.31244	2.9686
426	saliva	IgM	3.50529	3.59248	3.46842	3.64623	3.5955
429	saliva	IgM	3.19859	3.18277	2.47748	3.68567	2.97555
444	saliva	IgM	2.26776	1.96848	1	2.49589	2.1038
144B	saliva	IgM	3.35722	3.58021	2.51155	3.42671	3.83932
145B	saliva	IgM	1.88081	2.52699	2.02735	2.52731	1.58546
178B	saliva	IgM	3.87849	3.98448	3.53848	3.86502	4.03678
79B	saliva	IgM	1	1.68574	1.35218	2.42813	1.87938
PBS	saliva	IgM	1	2.28499	1	2.23045	1.93827
PBS	saliva	IgM	1.98	1	1	1.07004	1.54716
6	plasma	FcAR	2.41518	1	2.42894	1	2.30643
13	plasma	FcAR	2.23647	1	1	1	1.94448
15	plasma	FcAR	2.09211	1	1	1	1
18	plasma	FcAR	1	1	1	1	1
20	plasma	FcAR	2.58925	1	1	1	2.73997
23	plasma	FcAR	2.04679	1	1	1	2.27358
32	plasma	FcAR	2.29474	1	1	1	1.93827
34	plasma	FcAR	2.26275	2.70286	1	1	2.17464
37	plasma	FcAR	2.06399	1	1	1	2.10466
38	plasma	FcAR	1.15761	1	1	1	1
39	plasma	FcAR	2.20378	1	1	1	1.66978
42	plasma	FcAR	2.00913	1	1	1	2.17826
46	plasma	FcAR	2.14027	1	1.1383	1	2.08009
49	plasma	FcAR	1	1	1	1	1
55	plasma	FcAR	2.42793	1	1	1	1.65801
56	plasma	FcAR	2.73048	1	1	2.59797	2.65944
58	plasma	FcAR	0.852785	1	1	1	2.29776
59	plasma	FcAR	2.62208	1	1.08814	1	2.21945
61	plasma	FcAR	2.49848	1	1	1	2.23867
62	plasma	FcAR	2.007	1	1	1	1.69679
64	plasma	FcAR	1	1	1.14613	1	1
73	plasma	FcAR	1.98621	1	1	1	2.24859
77	plasma	FcAR	2.35626	1	1	1	1.63347
80	plasma	FcAR	1	1	1	1	1
141	plasma	FcAR	1	1	1	1	0
147	plasma	FcAR	2.27904	1	1	1	1.51521
148	plasma	FcAR	2.38939	1	1	1	1.97886
150	plasma	FcAR	2.22174	1	1	1	1
151	plasma	FcAR	1.88295	1	1	1	1.55328
153	plasma	FcAR	1	1	1	1.53466	2.18041
159	plasma	FcAR	2.26275	1	1	1	1.97543
161	plasma	FcAR	1.78265	1	1	1	1.91777
164	plasma	FcAR	1.2701	1	1	1	1
165	plasma	FcAR	2.09211	1	1	1	1.77634
168	plasma	FcAR	1	1	1.57403	1	1.90849
169	plasma	FcAR	1.7253	1	0.30103	1	2.03141
171	plasma	FcAR	2.19068	1	1.33746	1	1.91381
174	plasma	FcAR	2.30936	1	1	1.34733	1.8451
177	plasma	FcAR	2.5513	1	1	1	2.16732
180	plasma	FcAR	1.87723	1	1	1	1
182	plasma	FcAR	2.44424	1	1.96023	1	2.05881
188	plasma	FcAR	1	1	1	1	2.40097
223	plasma	FcAR	1	1	1.24304	1	1.61805
225	plasma	FcAR	2.49917	1	1	1	2.12222
232	plasma	FcAR	1	1	1	1	1
233	plasma	FcAR	0.528274	1	1	1	1.92428
339	plasma	FcAR	2.22949	1	1	1	1
340	plasma	FcAR	0.88224	1	1	1	0.916454
345	plasma	FcAR	2.04287	1	1	1	1.03141
347	plasma	FcAR	2.39336	1	1.99344	1	2.24551
348	plasma	FcAR	1.21418	1	1	1	1.98677
349	plasma	FcAR	2.19763	1	1	1	1.98677
351	plasma	FcAR	1.50684	1	1	1	2.12791
354	plasma	FcAR	2.43992	1	2.98655	1	1
358	plasma	FcAR	1.88579	1	1.82607	1	1.73038
359	plasma	FcAR	1	1	1	1	1
360	plasma	FcAR	1	1	1	1	1.41078
365	plasma	FcAR	1.80872	1	1	1	1
371	plasma	FcAR	1	1	1.85733	1	1
373	plasma	FcAR	1	1	1	1	1
374	plasma	FcAR	1.93639	1	1	1	1.74819
399	plasma	FcAR	2.3397	1	1.50515	1	1
402	plasma	FcAR	1.55479	1	1	1	1.86332
413	plasma	FcAR	1	1	1	1	1
415	plasma	FcAR	1.56378	1	1	1	1
418	plasma	FcAR	1	1	2.65297	2.67509	1
419	plasma	FcAR	1.0463	1	1	2.91672	1.87651
426	plasma	FcAR	1.58687	1	1	2.40866	1.74233
429	plasma	FcAR	1	1	1	1	2.43815
444	plasma	FcAR	1	1	1	3.07609	1.57113
144B	plasma	FcAR	2.11519	1	1	1	1
145B	plasma	FcAR	1.89968	1	1.25527	1	1.95545
178B	plasma	FcAR	1.80363	1	1	1	1
79B	plasma	FcAR	1.71286	1	1	1	2.1469
PBS	plasma	FcAR	1	3.05183	1	1.22401	1.8907
PBS	plasma	FcAR	1.60879	2.5566	2.15076	1.82119	1
6	saliva	FcAR	1	1	1	1	2.03842
13	saliva	FcAR	2.11934	1	1	1	1
15	saliva	FcAR	1	1	1	1	1.15381
18	saliva	FcAR	1	1	1	1	1
20	saliva	FcAR	2.14106	1	1	1	1
23	saliva	FcAR	2.25738	1	1.76901	1	1.84354
32	saliva	FcAR	1	1	1	1	2.37976
34	saliva	FcAR	1.24613	1	1	1	2.04238
37	saliva	FcAR	2.42874	1	1	1	1
38	saliva	FcAR	1.14999	1	1	1	0.875061
39	saliva	FcAR	2.16842	1	1	1	2.08189
42	saliva	FcAR	2.53482	1	1.90309	1	2.61146
46	saliva	FcAR	1.2816	1	1	1	1.88081
49	saliva	FcAR	2.52682	1	1	1	2.13672
55	saliva	FcAR	2.30669	1	1	1	2.06539
56	saliva	FcAR	1	1	2.09342	1	2.00647
58	saliva	FcAR	2.23961	1	1	1	1.95904
59	saliva	FcAR	0.896251	1	1	1	2.08814
61	saliva	FcAR	1	1	1	1	2.24366
62	saliva	FcAR	3.0033	3.82174	1	1	2.72896
64	saliva	FcAR	1	1	1.0607	1	1.92038
73	saliva	FcAR	1	1	1	1	1.76343
77	saliva	FcAR	1.59797	1	1.66745	1	1.67897
80	saliva	FcAR	2.13712	1	1.33746	1	1.18327
141	saliva	FcAR	2.3099	1	1	1	2.16212
147	saliva	FcAR	2.38494	1	1	1	1.94448
148	saliva	FcAR	1.97601	1	1	1	2.34684
150	saliva	FcAR	1.3091	1	1.59934	1	1.58263
151	saliva	FcAR	1.79848	1	1	1	1.86183
153	saliva	FcAR	1	1	1	1	1.49831
159	saliva	FcAR	1.9737	1	1	1	1.87361
161	saliva	FcAR	0.852785	1	0.243038	1	2.16584
164	saliva	FcAR	2.08413	1	2.02531	1	2.27416
165	saliva	FcAR	2.11769	1	1	2.60504	2.08547
168	saliva	FcAR	1	1	1	1	2.13114
169	saliva	FcAR	1.56378	1	1.32222	1	1.16137
171	saliva	FcAR	2.50464	1	1	1	1
174	saliva	FcAR	2.31096	1	1	2.56908	2.15305
177	saliva	FcAR	2.57273	1	1	1	2.06446
180	saliva	FcAR	1	1	2.11394	1	1.07004
182	saliva	FcAR	1.46427	1	1	1	1.55328
188	saliva	FcAR	2.4489	1	1	1	1.61542
223	saliva	FcAR	0.665112	1	1	1	1
225	saliva	FcAR	1	1	1	1	1
232	saliva	FcAR	1	1	1	1	2.06819
233	saliva	FcAR	1	1	1	1	2.0304
339	saliva	FcAR	1	1	1	1	1
340	saliva	FcAR	1	1	1.89763	1	1.94817
345	saliva	FcAR	1	1	1	1	1
347	saliva	FcAR	2.29031	1	2.03842	1	2.05786
348	saliva	FcAR	2.56244	1	1	1	1.96142
349	saliva	FcAR	2.52876	1	1	1	2.27242
351	saliva	FcAR	1.48252	1	1	1	1.90714
354	saliva	FcAR	2.20446	1	3.08796	1	1
358	saliva	FcAR	1	1	1	1	1.1383
359	saliva	FcAR	2.5087	1	1.96731	1	2.20344
360	saliva	FcAR	2.12913	1	1	1	1.87795
365	saliva	FcAR	2.16324	1	1	1	1.84042
371	saliva	FcAR	2.23647	1	1	1	1.18327
373	saliva	FcAR	1.93764	1	1	1	2.10806
374	saliva	FcAR	1	1	1	1	1
399	saliva	FcAR	1.93513	1	0.812913	1	1
402	saliva	FcAR	1	1	1	1	1.52179
413	saliva	FcAR	1.85959	1	1	1	2.0304
415	saliva	FcAR	1	1	1	1	1
418	saliva	FcAR	1	1	2.92699	1	1.31702
419	saliva	FcAR	1	1	1	1	1
426	saliva	FcAR	1	1	2.45332	1	2.49241
429	saliva	FcAR	0.896251	1	1	1	1
444	saliva	FcAR	1	1	1	1	0.511883
144B	saliva	FcAR	1	1	1	1	1.86923
145B	saliva	FcAR	1	1	1	1	1.72632
178B	saliva	FcAR	1.80192	1	1	1	1
79B	saliva	FcAR	1	1	1	1	1
PBS	saliva	FcAR	2.26037	1	1	1	1.2492
PBS	saliva	FcAR	1	1	1	1	1.28443
6	plasma	Fcgr2A	3.09206	1	1.91049	2.49502	2.11893
13	plasma	Fcgr2A	2.65067	1	1.3091	3.5748	1.90173
15	plasma	Fcgr2A	3.06507	1	2.35339	3.40784	2.87578
18	plasma	Fcgr2A	4.08514	1	1	3.43419	1.77269
20	plasma	Fcgr2A	3.50193	1	2.56065	3.4286	3.13632
23	plasma	Fcgr2A	2.9585	1	1.46427	3.17482	2.70736
32	plasma	Fcgr2A	3.56854	4.14563	2.57302	4.41463	3.0914
34	plasma	Fcgr2A	3.19649	3.87757	1	3.89562	3.05009
37	plasma	Fcgr2A	2.87788	3.54027	2.54701	3.64401	2.67094
38	plasma	Fcgr2A	2.58645	3.17797	2.6969	3.49905	2.74292
39	plasma	Fcgr2A	2.49917	1	2.29031	3.06441	2.94226
42	plasma	Fcgr2A	2.99624	3.77344	2.48978	3.76665	3.12041
46	plasma	Fcgr2A	2.87773	1	2.44735	3.20123	2.62839
49	plasma	Fcgr2A	1	1	1.62711	3.59175	1
55	plasma	Fcgr2A	2.05067	1	2.18077	2.69075	1
56	plasma	Fcgr2A	3.11457	1	2.58249	3.42989	2.82882
58	plasma	Fcgr2A	3.10436	3.5953	1.82037	3.30747	2.6913
59	plasma	Fcgr2A	3.26278	2.56967	2.33571	2.99161	2.38561
61	plasma	Fcgr2A	2.96148	1	2.04776	2.90519	1
62	plasma	Fcgr2A	2.51038	3.37794	1	3.1005	2.30266
64	plasma	Fcgr2A	3.19869	1	1.80703	2.73709	1.84354
73	plasma	Fcgr2A	2.96136	1	1.93513	3.06216	2.67646
77	plasma	Fcgr2A	2.89577	1	1.89556	2.94676	1.05115
80	plasma	Fcgr2A	2.05833	1	2.04776	1	1
141	plasma	Fcgr2A	2.82987	1	1.45294	2.7081	1
147	plasma	Fcgr2A	2.6969	1	1	3.04907	1
148	plasma	Fcgr2A	1	1	2.19694	2.64358	1
150	plasma	Fcgr2A	2.47257	1	2.16099	2.199	1
151	plasma	Fcgr2A	2.64873	1	1	2.35097	1.92428
153	plasma	Fcgr2A	2.48341	1	1	1	1
159	plasma	Fcgr2A	1	1	1	1	1
161	plasma	Fcgr2A	1	1	1.92104	2.57244	2.04336
164	plasma	Fcgr2A	2.78488	1	1	3.20034	2.83979
165	plasma	Fcgr2A	3.24776	1	2.25194	3.39056	3.00604
168	plasma	Fcgr2A	1.93006	1	1	1.34488	1
169	plasma	Fcgr2A	2.59893	1	2.26156	3.21514	2.82866
171	plasma	Fcgr2A	2.40505	1	1	2.14184	2.37153
174	plasma	Fcgr2A	2.38894	1	2.63359	2.93266	2.03743
177	plasma	Fcgr2A	2.60192	1	1.89	3.18124	1
180	plasma	Fcgr2A	1.79848	1	1.70005	2.85377	1
182	plasma	Fcgr2A	3.2417	1	1	2.59756	1.01072
188	plasma	Fcgr2A	2.66617	1	2.05547	2.96112	2.32067
223	plasma	Fcgr2A	1.96907	1	2.36338	3.04985	2.35073
225	plasma	Fcgr2A	2.67612	3.57602	1	3.16506	2.5977
232	plasma	Fcgr2A	2.59093	1	2.04483	1.80363	1.77815
233	plasma	Fcgr2A	2.6863	3.78877	2.39467	3.29134	2.72571
339	plasma	Fcgr2A	3.15018	2.75358	2.42509	2.46927	1
340	plasma	Fcgr2A	3.75466	1	1.61935	3.19552	2.0607
345	plasma	Fcgr2A	2.58277	1	2.02582	3.46035	1
347	plasma	Fcgr2A	3.00438	2.76268	1.10123	3.10657	1.93069
348	plasma	Fcgr2A	2.24086	1	2.46333	1	1
349	plasma	Fcgr2A	2.33771	1	1.47531	2.81864	2.16062
351	plasma	Fcgr2A	2.42057	1	2.29198	3.36232	2.59218
354	plasma	Fcgr2A	3.63655	3.8303	2.49848	5.32357	2.68282
358	plasma	Fcgr2A	3.46611	3.9724	1	3.78022	3.03342
359	plasma	Fcgr2A	2.25618	1	2.20581	1	1
360	plasma	Fcgr2A	1.58967	1	1.82526	3.18145	1
365	plasma	Fcgr2A	3.65697	2.83394	2.12751	3.35119	2.73098
371	plasma	Fcgr2A	2.92201	1	2.3397	3.31552	2.34439
373	plasma	Fcgr2A	2.76127	2.77597	2.48625	3.41122	2.16062
374	plasma	Fcgr2A	3.25974	1	1.81872	3.29893	1
399	plasma	Fcgr2A	3.19876	1	1.52666	2.3178	1
402	plasma	Fcgr2A	2.63536	2.3439	1	2.41685	1
413	plasma	Fcgr2A	1.67094	1	1	2.63861	1
415	plasma	Fcgr2A	3.11839	3.49241	1	3.00523	1
418	plasma	Fcgr2A	2.69777	2.74858	1	5.15025	1
419	plasma	Fcgr2A	3.81499	2.75986	2.03292	5.49048	1
426	plasma	Fcgr2A	2.6346	3.14301	2.20716	4.44959	1
429	plasma	Fcgr2A	2.57389	1	0.49485	2.54824	1.77996
444	plasma	Fcgr2A	2.11353	3.38355	2.31149	5.04987	1
144B	plasma	Fcgr2A	2.51999	1	2.28808	2.55252	2.31754
145B	plasma	Fcgr2A	2.83083	1	2.24086	3.27551	2.67532
178B	plasma	Fcgr2A	3.92427	1	2.52972	2.86784	1.93827
79B	plasma	Fcgr2A	3.98257	1	2.63284	3.49608	2.80294
PBS	plasma	Fcgr2A	1	1	1.89831	1	1
PBS	plasma	Fcgr2A	2.22949	2.67852	1.6322	2.02989	2.41288
6	saliva	Fcgr2A	2.12832	1	1.91448	1	2.16212
13	saliva	Fcgr2A	2.34611	1	1.14223	2.56393	1.65562
15	saliva	Fcgr2A	1.29281	1	2.68428	1	2.26067
18	saliva	Fcgr2A	2.71527	1	1.5608	1	1.16137
20	saliva	Fcgr2A	2.81715	1	1	1	1.9834
23	saliva	Fcgr2A	1	1	1	1	1
32	saliva	Fcgr2A	2.24024	1	2.28302	1	1
34	saliva	Fcgr2A	1	1	2.27097	1	1
37	saliva	Fcgr2A	1	1	2.2031	1	2.38694
38	saliva	Fcgr2A	2.85072	1	2.57706	2.08144	2.68011
39	saliva	Fcgr2A	2.85665	1	1.5487	1	2.35841
42	saliva	Fcgr2A	2.56304	1	1.87143	1	2.09691
46	saliva	Fcgr2A	1	1	2.32863	1	1
49	saliva	Fcgr2A	1	1	2.24582	1	1
55	saliva	Fcgr2A	2.25858	1	2.28976	1	1.64098
56	saliva	Fcgr2A	1.84432	1	2.44385	1	1
58	saliva	Fcgr2A	2.34267	1	2.45351	1	2.39401
59	saliva	Fcgr2A	2.43197	1	1	1	2.43854
61	saliva	Fcgr2A	1	1	2.00486	1	1
62	saliva	Fcgr2A	3.28945	4.32596	2.64751	2.76984	3.2398
64	saliva	Fcgr2A	1.36875	1	2.47257	1	2.25648
73	saliva	Fcgr2A	1	1	2.31518	1	1
77	saliva	Fcgr2A	2.39816	3.10483	2.54546	1	2.75089
80	saliva	Fcgr2A	2.51272	1	1.45675	1	2.24366
141	saliva	Fcgr2A	2.74887	1	2.24582	1	1
147	saliva	Fcgr2A	2.24644	1	2.57302	1	1.93323
148	saliva	Fcgr2A	2.05547	1	2.31832	1	2.10806
150	saliva	Fcgr2A	1	1	2.09561	1	1
151	saliva	Fcgr2A	2.36055	1	2.01651	1	2.44209
153	saliva	Fcgr2A	2.40547	2.94927	1.97829	1	2.55084
159	saliva	Fcgr2A	2.59811	3.43389	2.61766	1	2.76585
161	saliva	Fcgr2A	1	1	2.20716	1	1
164	saliva	Fcgr2A	1	1	1.93513	1	2.03941
165	saliva	Fcgr2A	1.652	1	1.40441	1	1
168	saliva	Fcgr2A	2.06586	1	2.44268	1.1181	2.31387
169	saliva	Fcgr2A	3.01656	4.30753	1.74527	3.18685	2.9722
171	saliva	Fcgr2A	1	1	1	1	1
174	saliva	Fcgr2A	2.49154	1	1.82037	1	2.13988
177	saliva	Fcgr2A	1	1	1	1	1
180	saliva	Fcgr2A	1	1	1	1	1
182	saliva	Fcgr2A	2.36432	1	1	1	2.5608
188	saliva	Fcgr2A	2.73229	1	1.65442	1.85355	2.3517
223	saliva	Fcgr2A	1	1	2.09123	1	1
225	saliva	Fcgr2A	2.84842	1	2.41014	1	2.46501
232	saliva	Fcgr2A	2.79125	1	1	1	1
233	saliva	Fcgr2A	2.47803	1	2.20581	1	2.26834
339	saliva	Fcgr2A	2.72088	1	1	1	1
340	saliva	Fcgr2A	2.49049	1.78176	1	1	2.47349
345	saliva	Fcgr2A	2.57447	1	2.48269	1	1.53148
347	saliva	Fcgr2A	0.640978	1	2.51238	1	2.01389
348	saliva	Fcgr2A	1.24613	1	2.36338	1	1.79414
349	saliva	Fcgr2A	2.45159	1	2.56747	1	2.14845
351	saliva	Fcgr2A	2.30021	1	1	1	1
354	saliva	Fcgr2A	2.43992	1	2.26156	1	2.40183
358	saliva	Fcgr2A	1.29281	1	1.91842	1	1.52504
359	saliva	Fcgr2A	2.45542	1	2.49119	1	1
360	saliva	Fcgr2A	2.29858	2.64591	1	1	2.16062
365	saliva	Fcgr2A	2.6187	1	2.12751	1	2.40097
371	saliva	Fcgr2A	2.91862	1	2.22434	1	2.98261
373	saliva	Fcgr2A	2.91665	1	1	2.62183	2.87026
374	saliva	Fcgr2A	1	1	2.08234	1	1
399	saliva	Fcgr2A	1.88437	1	2.53164	1	1.16137
402	saliva	Fcgr2A	2.08502	1	2.57907	1	2.13354
413	saliva	Fcgr2A	1	1	2.29198	1	1
415	saliva	Fcgr2A	1	3.08296	2.34855	1	2.233
418	saliva	Fcgr2A	1.91842	1	2.23961	1	1.61013
419	saliva	Fcgr2A	1	1	2.3577	1	2.1038
426	saliva	Fcgr2A	1	1	2.0868	1	1
429	saliva	Fcgr2A	2.17282	1	1.6592	1	1.72632
444	saliva	Fcgr2A	2.71757	1	1.57548	1	2.63144
144B	saliva	Fcgr2A	1.97139	1	2.59508	1	2.83315
145B	saliva	Fcgr2A	2.75349	1	2.18858	1.34488	2.17391
178B	saliva	Fcgr2A	2.44424	1	0.867762	1	1.97313
79B	saliva	Fcgr2A	2.32299	1	2.62775	1	1.79064
PBS	saliva	Fcgr2A	2.60301	3.35708	2.01336	2.85088	2.20884
PBS	saliva	Fcgr2A	1	1	1	1	1
6	plasma	Fcgr2B	1	1	1	1	1
13	plasma	Fcgr2B	1	1	1	1	1
15	plasma	Fcgr2B	1	1	1	1	1
18	plasma	Fcgr2B	1	1	1	1	1
20	plasma	Fcgr2B	1	1	1	1	1
23	plasma	Fcgr2B	1	1	1	1	1
32	plasma	Fcgr2B	1	3.16717	1	1.7065	1
34	plasma	Fcgr2B	1	3.51871	1	2.82745	2.19243
37	plasma	Fcgr2B	1	3.40701	1	1	1
38	plasma	Fcgr2B	1	3.15715	1.93069	2.44071	1
39	plasma	Fcgr2B	2.20683	2.53212	1.82119	1	1
42	plasma	Fcgr2B	2.74683	3.04747	1	2.5436	1.46613
46	plasma	Fcgr2B	2.45826	1	2.1089	1	1
49	plasma	Fcgr2B	1	1	1	1	1
55	plasma	Fcgr2B	1	1	1	1	1
56	plasma	Fcgr2B	1	1	1	1	1
58	plasma	Fcgr2B	1	1	1	1	1
59	plasma	Fcgr2B	1	1	1	1	1
61	plasma	Fcgr2B	1	1	1	1	1
62	plasma	Fcgr2B	1	1	1	1	1
64	plasma	Fcgr2B	1	1	1	1	1
73	plasma	Fcgr2B	1	1	1	1	1
77	plasma	Fcgr2B	1	1	1.90173	1	1
80	plasma	Fcgr2B	1	2.65825	1	1	1
141	plasma	Fcgr2B	1	1	1	1	1
147	plasma	Fcgr2B	1.50853	1	1	1	1
148	plasma	Fcgr2B	1.83091	1	1	1	1
150	plasma	Fcgr2B	2.75986	1	2.4575	2.48234	1
151	plasma	Fcgr2B	1	1	1	1	1
153	plasma	Fcgr2B	2.48359	1	1	1	1
159	plasma	Fcgr2B	1	1	1	1	1
161	plasma	Fcgr2B	2.68797	1	1	1	1
164	plasma	Fcgr2B	1	1	1	1	1
165	plasma	Fcgr2B	1	1	1	1	1
168	plasma	Fcgr2B	1	2.81921	1	1	1
169	plasma	Fcgr2B	2.06726	1	2.055	1	1
171	plasma	Fcgr2B	1	1	1	1	1
174	plasma	Fcgr2B	1	1	1	1	1
177	plasma	Fcgr2B	1	1	1	1	1
180	plasma	Fcgr2B	1	1	1	1	1
182	plasma	Fcgr2B	1	1	1	1	1
188	plasma	Fcgr2B	1	1	1	1	1
223	plasma	Fcgr2B	1	1	1	1	1
225	plasma	Fcgr2B	1	3.52485	1	1.50684	1
232	plasma	Fcgr2B	2.80158	3.24465	1	2.36666	1
233	plasma	Fcgr2B	1	3.1771	1	1	1
339	plasma	Fcgr2B	1.16137	1	1.70969	1	1
340	plasma	Fcgr2B	1	2.85643	1	1	1
345	plasma	Fcgr2B	1	1	1	1	1
347	plasma	Fcgr2B	2.44365	1	1	2.3713	1
348	plasma	Fcgr2B	2.89098	4.40893	2.15458	3.18444	1
349	plasma	Fcgr2B	2.66063	2.65992	1	2.8826	1
351	plasma	Fcgr2B	1.989	1	2.43735	2.34316	1
354	plasma	Fcgr2B	2.7358	3.82743	1	4.07523	2.76174
358	plasma	Fcgr2B	1	3.59403	1	1	1
359	plasma	Fcgr2B	2.36642	1	1	1.4413	1
360	plasma	Fcgr2B	1	1	1	1	1
365	plasma	Fcgr2B	1	1	1	1	1
371	plasma	Fcgr2B	1	1	1	1	1
373	plasma	Fcgr2B	1	2.83979	1	1	1
374	plasma	Fcgr2B	2.74663	2.72835	1.99012	2.52261	1
399	plasma	Fcgr2B	2.915	1	2.95581	2.84065	2.40993
402	plasma	Fcgr2B	1.32222	3.08314	2.7255	1	1
413	plasma	Fcgr2B	2.50752	2.22011	1	2.15496	1
415	plasma	Fcgr2B	1	1	1	1	1
418	plasma	Fcgr2B	1	1	1	3.69479	1
419	plasma	Fcgr2B	1.84819	1	1	4.49622	1
426	plasma	Fcgr2B	2.29391	3.19424	1	1	1
429	plasma	Fcgr2B	2.68485	2.85431	1	1	1
444	plasma	Fcgr2B	1	3.1642	1	3.17714	1
144B	plasma	Fcgr2B	1	1	1	1	1
145B	plasma	Fcgr2B	1	1	1	1	1
178B	plasma	Fcgr2B	1	1	1	1	1
79B	plasma	Fcgr2B	2.62428	1	2.66299	1	1
PBS	plasma	Fcgr2B	2.562	2.35507	1	1	1
PBS	plasma	Fcgr2B	1	1	1	1	1
6	saliva	Fcgr2B	1	1	1	1	1
13	saliva	Fcgr2B	1	1	1	1	1
15	saliva	Fcgr2B	1	1	1	1	1
18	saliva	Fcgr2B	1	1	1	1	1
20	saliva	Fcgr2B	1	1	1	1	1
23	saliva	Fcgr2B	1	1	1	1	1
32	saliva	Fcgr2B	1	1	1	1	1
34	saliva	Fcgr2B	1	2.89653	2.51554	2.94651	1
37	saliva	Fcgr2B	2.9489	1	2.64493	2.72683	1
38	saliva	Fcgr2B	1.15381	1	2.23992	1.27589	1
39	saliva	Fcgr2B	2.77104	1	2.82233	2.62877	2.56673
42	saliva	Fcgr2B	2.5617	3.059	1	2.28752	1
46	saliva	Fcgr2B	1	1	1	3.39522	1
49	saliva	Fcgr2B	1	2.93839	1	1	1
55	saliva	Fcgr2B	1	1	1	1	1
56	saliva	Fcgr2B	1	1	1	2.02989	1
58	saliva	Fcgr2B	1	1	1	1	1
59	saliva	Fcgr2B	1	1	1	1	1
61	saliva	Fcgr2B	1	1	1	2.62801	1
62	saliva	Fcgr2B	1	3.7402	1.73038	1	1
64	saliva	Fcgr2B	2.30049	1	1	2.87831	2.40782
73	saliva	Fcgr2B	1	1	1	1	1
77	saliva	Fcgr2B	1	1	1	1	1
80	saliva	Fcgr2B	1	1	1	3.09643	1
141	saliva	Fcgr2B	2.52504	1	1	1	1
147	saliva	Fcgr2B	1	1	1	2.48802	1
148	saliva	Fcgr2B	2.77869	1	1	3.25094	2.89307
150	saliva	Fcgr2B	2.33092	1	1.99233	2.91322	1
151	saliva	Fcgr2B	1	1	1	1	1
153	saliva	Fcgr2B	1.7653	2.71809	1	1	1
159	saliva	Fcgr2B	1	1	2.39049	1	1
161	saliva	Fcgr2B	2.45294	1	1	1	2.4575
164	saliva	Fcgr2B	1	2.48572	1	1	1
165	saliva	Fcgr2B	1	1	1	2.30562	1
168	saliva	Fcgr2B	1	1	1	2.17428	1
169	saliva	Fcgr2B	2.47676	4.12475	2.40611	1	1
171	saliva	Fcgr2B	1	1	1	1	1
174	saliva	Fcgr2B	2.21748	1	1	2.95018	1
177	saliva	Fcgr2B	2.30696	1	2.04434	3.066	2.65634
180	saliva	Fcgr2B	2.43576	1	1	3.50774	1
182	saliva	Fcgr2B	2.77688	1	1	1	1
188	saliva	Fcgr2B	1	1	1	1	1
223	saliva	Fcgr2B	1	1	1	1	1
225	saliva	Fcgr2B	2.15836	1	1.76901	1.5608	1
232	saliva	Fcgr2B	1	1	1	2.63081	1
233	saliva	Fcgr2B	2.15685	2.33193	1	3.50814	1
339	saliva	Fcgr2B	1	1	1	1	1
340	saliva	Fcgr2B	1	1	1	1	1
345	saliva	Fcgr2B	1	1	1	1	1
347	saliva	Fcgr2B	1	1	1	1	1
348	saliva	Fcgr2B	1	1	1	1	1
349	saliva	Fcgr2B	1	1	1	2.98761	1
351	saliva	Fcgr2B	1	1	1	1	1
354	saliva	Fcgr2B	1	1	1	1	1
358	saliva	Fcgr2B	1	1	1	1	1
359	saliva	Fcgr2B	2.95797	1	1	2.00486	1
360	saliva	Fcgr2B	2.56732	1	1	1	1
365	saliva	Fcgr2B	1.68797	1	1.07004	1	1
371	saliva	Fcgr2B	1.82445	1	1.63347	1	1
373	saliva	Fcgr2B	1	1	1	1	1
374	saliva	Fcgr2B	2.67048	1	2.34341	2.33219	1
399	saliva	Fcgr2B	1	1	1	1	1
402	saliva	Fcgr2B	2.67875	1	2.64321	2.60571	1
413	saliva	Fcgr2B	2.79917	1	1	3.19163	1
415	saliva	Fcgr2B	2.57605	2.96402	1.44326	2.30293	1
418	saliva	Fcgr2B	2.43377	1	1	1.84896	1
419	saliva	Fcgr2B	1.95665	1	1	1	1
426	saliva	Fcgr2B	2.84726	1	0.439333	2.14184	1
429	saliva	Fcgr2B	1	1	1	1	1
444	saliva	Fcgr2B	1	1	1	1	1
144B	saliva	Fcgr2B	1	1	1	1	1
145B	saliva	Fcgr2B	3.00828	1	2.37976	2.68158	2.46202
178B	saliva	Fcgr2B	1	1	1	2.2495	1.58827
79B	saliva	Fcgr2B	1.13033	1	2.55781	3.10436	1
PBS	saliva	Fcgr2B	2.31545	3.27056	2.26541	1	1
PBS	saliva	Fcgr2B	2.08189	3.10941	2.58178	2.67498	2.76005
6	plasma	Fcgr3A	1	3.37853	2.22337	1	1.99067
13	plasma	Fcgr3A	1	3.8391	1	3.00314	1.8349
15	plasma	Fcgr3A	2.58673	3.72321	1.39794	3.35262	2.64824
18	plasma	Fcgr3A	3.12593	3.70441	2.0404	2.45902	1.60342
20	plasma	Fcgr3A	2.90071	3.76559	1	3.36328	2.9662
23	plasma	Fcgr3A	2.71318	4.02161	-0.30103	3.07289	2.9198
32	plasma	Fcgr3A	2.77296	3.89852	2.20683	3.60105	2.50634
34	plasma	Fcgr3A	2.59287	3.77267	1.84198	2.73159	2.51538
37	plasma	Fcgr3A	1	3.68686	1	1	2.33016
38	plasma	Fcgr3A	1.76436	3.72803	2.05975	2.94743	2.44541
39	plasma	Fcgr3A	1	3.15897	2.55509	1	1.35459
42	plasma	Fcgr3A	1	3.60021	1.36642	0	1.97139
46	plasma	Fcgr3A	1	3.61792	1	2.2014	1
49	plasma	Fcgr3A	1	3.52414	2.18752	2.33294	2.27155
55	plasma	Fcgr3A	1	3.5722	1	2.61066	2.24459
56	plasma	Fcgr3A	2.58447	3.61566	2.4665	3.34884	2.8562
58	plasma	Fcgr3A	1	3.71292	2.53307	2.85778	2.43716
59	plasma	Fcgr3A	1	3.62092	1.98114	2.39049	1.87143
61	plasma	Fcgr3A	1	3.60271	1.9345	1	1.88579
62	plasma	Fcgr3A	1	3.61395	2.20615	1	2.28189
64	plasma	Fcgr3A	1.81872	3.4945	1	1	1.93513
73	plasma	Fcgr3A	1	3.52792	1.53466	1	1.99837
77	plasma	Fcgr3A	1.70863	3.55841	1	1	1.14999
80	plasma	Fcgr3A	1	3.66987	2.09778	1	1
141	plasma	Fcgr3A	1	3.44537	1	2.41372	1.91315
147	plasma	Fcgr3A	1	3.56688	1.48073	1.77269	1.23363
148	plasma	Fcgr3A	1	3.44201	1	2.62221	1
150	plasma	Fcgr3A	1	3.63296	1	3.07691	2.37498
151	plasma	Fcgr3A	1	3.69408	2.42773	2.23679	1
153	plasma	Fcgr3A	1	3.60024	1	2.46798	2.45121
159	plasma	Fcgr3A	1	3.54111	1	1	1
161	plasma	Fcgr3A	1	3.41514	2.34292	1	1
164	plasma	Fcgr3A	2.92756	3.76563	2.06726	3.70597	3.33987
165	plasma	Fcgr3A	2.87788	3.65043	2.38066	3.51749	3.11147
168	plasma	Fcgr3A	1	3.58038	1	0.352183	1.45294
169	plasma	Fcgr3A	2.24086	3.66181	1.34242	2.99837	2.64061
171	plasma	Fcgr3A	1	3.32904	1	1	1.85049
174	plasma	Fcgr3A	1	3.54052	1	1	2.0497
177	plasma	Fcgr3A	2.25194	3.51265	2.26067	2.49381	1
180	plasma	Fcgr3A	1	3.51673	1	2.055	1
182	plasma	Fcgr3A	1.88579	3.49367	1	1	1
188	plasma	Fcgr3A	2.32196	3.64518	1.88224	1.96023	2.52811
223	plasma	Fcgr3A	1	3.47986	1	1	1
225	plasma	Fcgr3A	1	3.60879	1.92942	1.91777	2.09473
232	plasma	Fcgr3A	1	3.53336	1.716	1	1
233	plasma	Fcgr3A	2.37953	3.6708	1	1	2.20037
339	plasma	Fcgr3A	1	3.56632	1.35698	1	1.71075
340	plasma	Fcgr3A	1.57548	3.47356	1	1	1
345	plasma	Fcgr3A	1	3.44809	1	1.71391	2.10423
347	plasma	Fcgr3A	1	3.74894	1	2.45523	1
348	plasma	Fcgr3A	1	3.68264	1.52827	2.46202	0.665112
349	plasma	Fcgr3A	1	3.6277	1	2.55236	1.80363
351	plasma	Fcgr3A	1	3.28685	0.439333	1	1.58121
354	plasma	Fcgr3A	2.15496	3.63779	2.01808	4.81655	1
358	plasma	Fcgr3A	2.78256	3.71441	1.91381	2.77104	2.00593
359	plasma	Fcgr3A	1	3.55576	1	1	1.93889
360	plasma	Fcgr3A	1	3.52006	1	1	1
365	plasma	Fcgr3A	2.43076	3.62966	1	2.2188	2.21781
371	plasma	Fcgr3A	1	3.44533	1.4843	1	2.25133
373	plasma	Fcgr3A	1	3.59298	1	2.27242	1
374	plasma	Fcgr3A	1	3.5932	1	1	1
399	plasma	Fcgr3A	1	3.5094	1	1.29557	1
402	plasma	Fcgr3A	1	3.69329	2.13593	2.5375	1
413	plasma	Fcgr3A	1	3.62544	1.54407	2.60233	1
415	plasma	Fcgr3A	1	3.60812	1	1.90849	1.3248
418	plasma	Fcgr3A	1	3.71809	1	4.50775	2.02479
419	plasma	Fcgr3A	1.97023	3.61917	1.41078	4.91785	1.6322
426	plasma	Fcgr3A	1	3.56164	1	3.34277	1
429	plasma	Fcgr3A	1	3.51957	2.40398	1.93827	1
444	plasma	Fcgr3A	1	3.53138	1	4.24524	1
144B	plasma	Fcgr3A	1	3.27161	1	1	2.12099
145B	plasma	Fcgr3A	1	3.53977	1	2.74605	2.18434
178B	plasma	Fcgr3A	3.06823	3.20303	1	1.84665	1
79B	plasma	Fcgr3A	2.93746	3.48098	2.21285	2.36875	1.9275
PBS	plasma	Fcgr3A	1	3.5432	2.0054	2.44716	2.21781
PBS	plasma	Fcgr3A	2.39511	3.59412	1	2.09691	1.58687
6	saliva	Fcgr3A	1	3.46661	2.21418	1	1
13	saliva	Fcgr3A	1	3.50075	1	2.2075	1
15	saliva	Fcgr3A	1	3.49318	2.30157	1	1
18	saliva	Fcgr3A	1	3.5358	2.25708	1	1.64958
20	saliva	Fcgr3A	1	2.9594	1	1	1.75683
23	saliva	Fcgr3A	1	3.24049	1	1	1
32	saliva	Fcgr3A	1	3.23268	1	1	1
34	saliva	Fcgr3A	1	3.35936	1	1	1
37	saliva	Fcgr3A	1	3.33965	2.06164	1	1
38	saliva	Fcgr3A	1	3.33481	1.11394	1	1
39	saliva	Fcgr3A	1	3.39528	1	1	1.47166
42	saliva	Fcgr3A	1	3.41128	2.06539	1	1
46	saliva	Fcgr3A	1	2.79466	1.53148	1	1
49	saliva	Fcgr3A	1.34488	3.61779	1	1	1.58687
55	saliva	Fcgr3A	1	3.61852	1	1	2.32965
56	saliva	Fcgr3A	1	3.34252	1	1	1
58	saliva	Fcgr3A	1	3.55694	1	1	2.30347
59	saliva	Fcgr3A	1	3.3622	1.60746	1	1.89
61	saliva	Fcgr3A	1	2.53244	2.24859	1	1
62	saliva	Fcgr3A	1	3.22853	1	1	1.21418
64	saliva	Fcgr3A	1	3.23591	1	1	1
73	saliva	Fcgr3A	1	2.76864	1	1	1.86407
77	saliva	Fcgr3A	1	3.32258	1	1	1
80	saliva	Fcgr3A	1.65682	2.95194	2.09079	1	1
141	saliva	Fcgr3A	2.06865	3.64145	2.13909	1	1
147	saliva	Fcgr3A	1.70005	3.02776	1	1	2.14652
148	saliva	Fcgr3A	1	2.97509	1	1	2.63233
150	saliva	Fcgr3A	1	3.08627	1.78888	1	1
151	saliva	Fcgr3A	1	3.44521	1.93197	1	0.559308
153	saliva	Fcgr3A	1	3.59017	2.24859	1	1
159	saliva	Fcgr3A	2.22949	3.41631	1.88366	1	1
161	saliva	Fcgr3A	1	3.16665	1.62066	1	1
164	saliva	Fcgr3A	1	3.52248	2.06539	1	1
165	saliva	Fcgr3A	1	3.03403	0.439333	1	1.8349
168	saliva	Fcgr3A	1	3.27381	1.17609	1	1
169	saliva	Fcgr3A	1	3.63195	1	1	1
171	saliva	Fcgr3A	1	3.30152	2.32582	1	1.77725
174	saliva	Fcgr3A	1	3.19312	1.81124	1	1
177	saliva	Fcgr3A	1	2.78372	1	1	1
180	saliva	Fcgr3A	1	2.51222	1	1	1
182	saliva	Fcgr3A	1	3.30174	1	1	1.97023
188	saliva	Fcgr3A	1	3.52002	1	1	1.81707
223	saliva	Fcgr3A	1	2.87448	1	1	1
225	saliva	Fcgr3A	1	2.82543	1	1	1
232	saliva	Fcgr3A	1	2.78462	1.716	1	1
233	saliva	Fcgr3A	1	3.29918	1	1	1
339	saliva	Fcgr3A	1	3.20493	2.13434	1	0.867762
340	saliva	Fcgr3A	1	3.44592	1	1	1
345	saliva	Fcgr3A	1	2.9729	2.49206	1	1
347	saliva	Fcgr3A	1	2.90849	2.49866	1	1
348	saliva	Fcgr3A	1	3.43767	1	1	1
349	saliva	Fcgr3A	1	3.31302	1.86183	1	1
351	saliva	Fcgr3A	1	3.44358	1.46982	1	1
354	saliva	Fcgr3A	1	3.29048	1	1	1
358	saliva	Fcgr3A	1	3.47041	1	1	1
359	saliva	Fcgr3A	1	3.0976	1.68574	1	1
360	saliva	Fcgr3A	1	3.49838	1	1	1
365	saliva	Fcgr3A	1	3.29126	1	1	1
371	saliva	Fcgr3A	1	2.96567	1	1	1.40011
373	saliva	Fcgr3A	1	3.51943	2.33092	1	2.28302
374	saliva	Fcgr3A	1	3.1651	1.19033	1	1
399	saliva	Fcgr3A	1	2.97555	1.52827	1	1
402	saliva	Fcgr3A	1	3.44291	1	1	2.02989
413	saliva	Fcgr3A	1	3.47527	2.1181	1	1
415	saliva	Fcgr3A	1	3.60398	1	1	1
418	saliva	Fcgr3A	1	3.31481	2.0569	1	1
419	saliva	Fcgr3A	1	3.39322	1	1	1
426	saliva	Fcgr3A	1	3.16931	1	1	1
429	saliva	Fcgr3A	1	3.53074	1	1	1
444	saliva	Fcgr3A	1	3.27497	1.63599	1	1
144B	saliva	Fcgr3A	1	2.89223	1.65801	1	1
145B	saliva	Fcgr3A	1	3.3339	1	1	2.37452
178B	saliva	Fcgr3A	1	2.62685	1	1	1
79B	saliva	Fcgr3A	1	3.62426	1	1	2.54049
PBS	saliva	Fcgr3A	1	3.56065	1	1	1.84742
PBS	saliva	Fcgr3A	1	1	2.25588	1	1
6	plasma	Fcgr3B	2.71328	1	2.23742	3.04931	2.58757
13	plasma	Fcgr3B	2.93563	2.53813	2.10123	3.14659	2.79353
15	plasma	Fcgr3B	3.07909	3.35401	1.8179	3.4171	2.75806
18	plasma	Fcgr3B	2.75759	1	1	1	2.54515
20	plasma	Fcgr3B	2.84525	1	1.84198	3.13577	2.40075
23	plasma	Fcgr3B	2.63043	1	1	2.98057	2.58221
32	plasma	Fcgr3B	2.36736	4.03306	1	3.04854	2.61477
34	plasma	Fcgr3B	2.36078	1	2.33496	1	2.46259
37	plasma	Fcgr3B	2.22596	3.19389	1	1	2.27847
38	plasma	Fcgr3B	1.24304	1	1.38021	1	2.2779
39	plasma	Fcgr3B	1	1	1	1	1.7354
42	plasma	Fcgr3B	2.38783	1	1	1	2.40119
46	plasma	Fcgr3B	1.8341	1	1	2.48926	1.75301
49	plasma	Fcgr3B	2.83394	1	1	2.14768	2.27847
55	plasma	Fcgr3B	1	1	2.04532	1	1.8002
56	plasma	Fcgr3B	1	1	1	1	2.34903
58	plasma	Fcgr3B	2.64763	1	1	1	2.46631
59	plasma	Fcgr3B	1.80106	1	1	1.7364	1.91049
61	plasma	Fcgr3B	1	1	2.11561	1	2.26215
62	plasma	Fcgr3B	1	1	1	1	1.71496
64	plasma	Fcgr3B	1	1	1.33746	1	1
73	plasma	Fcgr3B	2.31545	1	1	1	2.19763
77	plasma	Fcgr3B	1.90445	1	1.56229	1	1
80	plasma	Fcgr3B	1	1	1.97428	1	1
141	plasma	Fcgr3B	1	1	2.16435	1	1.85049
147	plasma	Fcgr3B	2.55267	1	1	1	2.26452
148	plasma	Fcgr3B	2.81408	1	1	2.15609	2.39071
150	plasma	Fcgr3B	1	1	1.45102	1	2.27039
151	plasma	Fcgr3B	2.57113	1	1.15381	2.10806	2.50735
153	plasma	Fcgr3B	2.34488	1	1.64591	1	2.50937
159	plasma	Fcgr3B	1	1	1.36642	1	1
161	plasma	Fcgr3B	1	1	1.82119	1	1
164	plasma	Fcgr3B	1	1	1	1	2.1779
165	plasma	Fcgr3B	1	1	2.02531	1	1
168	plasma	Fcgr3B	1	1	1	1	1
169	plasma	Fcgr3B	2.96837	1	1.74233	2.74371	2.64036
171	plasma	Fcgr3B	2.61674	1	1	1	2.50055
174	plasma	Fcgr3B	2.52827	1	1	1	2.32812
177	plasma	Fcgr3B	2.34094	1	1	2.13194	2.20649
180	plasma	Fcgr3B	1	1	1.5682	1	2.60436
182	plasma	Fcgr3B	2.16212	1	1.7653	1.78176	2.13154
188	plasma	Fcgr3B	1	1	2.24242	1	2.04189
223	plasma	Fcgr3B	2.27761	1	2.20952	1	1
225	plasma	Fcgr3B	1	1	1.55931	1	1.8801
232	plasma	Fcgr3B	1	1	1	1	1
233	plasma	Fcgr3B	1	2.75587	1	1	2.17136
339	plasma	Fcgr3B	1	1	2.19934	1	2.11603
340	plasma	Fcgr3B	1	1	1	1	1
345	plasma	Fcgr3B	2.64444	1	1	2.52504	2.31676
347	plasma	Fcgr3B	2.82086	1	2.18398	2.37061	2.47037
348	plasma	Fcgr3B	2.55419	3.19921	2.29447	2.50345	2.69799
349	plasma	Fcgr3B	2.44677	1	1	2.61437	2.06586
351	plasma	Fcgr3B	1.85884	1	1.81624	1	2.44851
354	plasma	Fcgr3B	2.61278	1	1.56229	3.17253	2.36291
358	plasma	Fcgr3B	1	1	2.3927	2.26482	2.34316
359	plasma	Fcgr3B	1	1	1	1	2.03892
360	plasma	Fcgr3B	1	1	1.30643	1	1
365	plasma	Fcgr3B	2.26717	1	2.20208	1	2.29031
371	plasma	Fcgr3B	1	1	1	1	1.63724
373	plasma	Fcgr3B	1	1	1	1	1.29281
374	plasma	Fcgr3B	2.42325	1	1	1	2.62001
399	plasma	Fcgr3B	2.3294	1	1	1	2.22304
402	plasma	Fcgr3B	1.9345	1	0.676694	1	1.71912
413	plasma	Fcgr3B	2.43096	1	1	1	1
415	plasma	Fcgr3B	0.889302	1	1	1	2.25738
418	plasma	Fcgr3B	1	1	2.20344	2.86049	2.30669
419	plasma	Fcgr3B	1	1	1	3.4017	1.93639
426	plasma	Fcgr3B	1	1	1	1.38021	1.95364
429	plasma	Fcgr3B	1	1	2.26186	1	1.09255
444	plasma	Fcgr3B	1	1	0.989005	2.03543	1
144B	plasma	Fcgr3B	1.93323	1	1	1	1.90512
145B	plasma	Fcgr3B	1	1	1	1	2.32761
178B	plasma	Fcgr3B	2.36968	1	1	1	2.16621
79B	plasma	Fcgr3B	2.79327	1	1.273	2.33945	2.67543
PBS	plasma	Fcgr3B	2.52924	3.20911	2.36173	2.76343	2.56304
PBS	plasma	Fcgr3B	2.12629	2.1038	1	1	2.04483
6	saliva	Fcgr3B	1.16137	1	1	2.32838	2.22239
13	saliva	Fcgr3B	1.85278	1	1.53466	1	1
15	saliva	Fcgr3B	2.93069	3.78281	1.95303	3.18794	2.98108
18	saliva	Fcgr3B	2.69241	1	1.84665	1.72428	2.59009
20	saliva	Fcgr3B	1	1	1	1	2.71694
23	saliva	Fcgr3B	2.71139	1	1.81458	2.31175	2.45006
32	saliva	Fcgr3B	2.66908	1	1	1	2.41435
34	saliva	Fcgr3B	1	1	1	1	1.99946
37	saliva	Fcgr3B	2.21683	1	2.13114	1	2.2452
38	saliva	Fcgr3B	2.41872	1	1	1	2.53577
39	saliva	Fcgr3B	2.73199	1	1.29557	1	2.82404
42	saliva	Fcgr3B	1.22401	1	1.32736	1	2.20446
46	saliva	Fcgr3B	2.56229	1	2.43616	1	2.22563
49	saliva	Fcgr3B	2.63699	1	1.79761	1.44716	2.47694
55	saliva	Fcgr3B	1.21085	1	0.511883	2.57778	2.65932
56	saliva	Fcgr3B	1	1	2.30803	1	2.32196
58	saliva	Fcgr3B	1.89487	1	1.94571	1	2.4652
59	saliva	Fcgr3B	2.6217	1	2.30803	1	2.45006
61	saliva	Fcgr3B	2.02325	1	2.24797	1	1.84742
62	saliva	Fcgr3B	3.36277	3.86878	2.07188	2.82315	3.18967
64	saliva	Fcgr3B	2.04922	1	1	1	1.57258
73	saliva	Fcgr3B	1	1	0.544068	1	2.31096
77	saliva	Fcgr3B	2.31963	1	2.08458	1	2.75349
80	saliva	Fcgr3B	2.27126	1	1	1	2.45427
141	saliva	Fcgr3B	2.82249	1	1.58827	2.2492	2.71569
147	saliva	Fcgr3B	2.34292	1	2.58235	1	2.44463
148	saliva	Fcgr3B	2.60369	1	1.72016	1.68124	2.67198
150	saliva	Fcgr3B	1	1	1.94571	1	1
151	saliva	Fcgr3B	2.37061	1	2.33041	1	2.34903
153	saliva	Fcgr3B	2.68507	2.86747	2.01178	1	2.10848
159	saliva	Fcgr3B	2.72652	1	2.33596	2.5605	2.72683
161	saliva	Fcgr3B	1	1	1.96731	1	2.13074
164	saliva	Fcgr3B	2.66441	1	1	1.68124	2.65861
165	saliva	Fcgr3B	2.5162	1	2.40312	1	2.04483
168	saliva	Fcgr3B	2.57142	1	2.21152	1	2.63309
169	saliva	Fcgr3B	2.74722	4.18315	2.07828	2.84773	2.86355
171	saliva	Fcgr3B	2.21945	1	1.22401	2.27989	2.55312
174	saliva	Fcgr3B	2.04238	1	1.36642	1	2.57706
177	saliva	Fcgr3B	1	1	1.42325	1	2.38224
180	saliva	Fcgr3B	1	1	1.78355	1	1
182	saliva	Fcgr3B	2.4952	1	1	2.63195	2.59093
188	saliva	Fcgr3B	2.2449	1	1	2.47857	2.52293
223	saliva	Fcgr3B	1	1	1.52504	1	2.0186
225	saliva	Fcgr3B	2.22076	1	1	1	2.43557
232	saliva	Fcgr3B	1.78711	1	1.84665	1	1.50003
233	saliva	Fcgr3B	2.94951	1	2.47784	2.35218	2.96101
339	saliva	Fcgr3B	2.81839	1	1	2.65849	2.36945
340	saliva	Fcgr3B	2.43136	1	2.15912	1	2.23961
345	saliva	Fcgr3B	2.99662	1	1.98565	2.62634	2.95719
347	saliva	Fcgr3B	2.13988	1	2.1854	1.94448	2.8247
348	saliva	Fcgr3B	2.63599	1	1.71181	1	2.66193
349	saliva	Fcgr3B	2.6322	1	1	1.95545	2.58192
351	saliva	Fcgr3B	2.68797	3.10848	2.03941	1.61542	2.56185
354	saliva	Fcgr3B	1.75778	1	1	1	2.41892
358	saliva	Fcgr3B	2.23236	1	1	1	2.45769
359	saliva	Fcgr3B	1	1	2.52146	1	2.3271
360	saliva	Fcgr3B	2.26893	1	1	2.29003	2.26215
365	saliva	Fcgr3B	2.51255	1	2.15229	1	2.70789
371	saliva	Fcgr3B	2.90064	1	1	1	2.69668
373	saliva	Fcgr3B	2.24859	1	1	1	2.39423
374	saliva	Fcgr3B	2.08279	1	1	1	2.69185
399	saliva	Fcgr3B	2.18256	1	2.37245	1	2.47367
402	saliva	Fcgr3B	2.52602	1	2.3439	1	2.32812
413	saliva	Fcgr3B	1	1	1.2492	1	2.34415
415	saliva	Fcgr3B	1	2.83632	2.04922	1	2.44929
418	saliva	Fcgr3B	2.15458	1	1.66039	1	2.29639
419	saliva	Fcgr3B	1	1	1	1	1
426	saliva	Fcgr3B	1	1	2.14067	1	1.87143
429	saliva	Fcgr3B	1	1	1	1	1
444	saliva	Fcgr3B	1.19728	1	1	1	2.21715
144B	saliva	Fcgr3B	1	1	2.42651	1	2.44696
145B	saliva	Fcgr3B	2.7362	1	2.00753	1	2.37543
178B	saliva	Fcgr3B	2.55084	1	1.7364	2.71139	2.68541
79B	saliva	Fcgr3B	2.51983	1	1	1	2.43557
PBS	saliva	Fcgr3B	2.06726	2.65345	2.30803	1	1.91315
PBS	saliva	Fcgr3B	1	1	1.75778	1.66039	1
